# Supplementary material for: Detection of horizontal gene transfer in the genome of the choanoflagellate Salpingoeca rosetta
Source: Sci Rep. 2021 Mar 16;11:5993. doi: 10.1038/s41598-021-85259-6 (PMC7971027; doi:10.1038/s41598-021-85259-6)
Supplement: Supplementary file 2 — Supplementary Information 2. [file 41598_2021_85259_MOESM2_ESM.xlsx]

## Sheet: Table S1
Detection of Horizontal Gene Transfer in the Genome of the Choanoflagellate Salpingoeca rosetta
Matriano DM, Alegado RA, and Conaco C
Table S1. Summary of HGT analyses for all S. rosetta genes
GENE ID		GENE ANNOTATION				GENE INFORMATION			CodonW ANALYSIS				SEQUENCE ALIGNMENT TO NR DATABASE						ALIEN INDEX (based on hits to NR + A. machipongonensis)												HGT in Mbrev	OrthoMCL
Transcript	Gene	UniProt acc	UniProt desc	GO desc	PFAM	CDS length	Peptide length	Introns	CBI	GC	GC3	Fop	NR best hit	Nr best hit desc	NR best hit %ID	NR best evalue	NR taxon	NR taxon affiliation	ALIEN INDEX	DESIGNATION	Metazoa Best Hit	Metazoa Best Hit Taxon	Metazoa Best Hit %ID	Metazoa Best Hit Evalue	Unicellular Best Hit	Unicellular Best Hit Taxon	Unicellular Best Hit %ID	Unicellular Best Hit Evalue	AI Best Taxon	AI Best taxon affiliation	Mbrev geneID	LCA
EGD79245	PTSG_09967	F2UNP0	Uncharacterized protein	F:glycine hydroxymethyltransferase activity; F:protein binding; P:glycine biosynthetic process from serine; F:pyridoxal phosphate binding; P:tetrahydrofolate interconversion	PF01571;PF00464	3330	1109	18	0.033	0.624	0.783	0.38	GBD08042.1	Serine hydroxymethyltransferase	41.4	4.3e-210	bacterium HR22	Bacteria;unclassified Bacteria;unclassified Bacteria (miscellaneous);bacterium HR22	460.517	FOREIGN	No_hits		No_hits	1	GBD08042.1	bacterium HR22	41.4	4.3e-210	bacterium HR22	Bacteria;unclassified Bacteria;unclassified Bacteria (miscellaneous);bacterium HR22		Urchoanoflagellate
EGD83447	PTSG_04054	F2U7N0	Myo-inositol-1-phosphate synthase		PF01658	1389	462	0	-0.014	0.642	0.62	0.345	OUT71479.1	hypothetical protein CBB70_00285	71.8	1.9e-172	Planctomycetaceae bacterium TMED10	Bacteria;PVC group;Planctomycetes;Planctomycetia	395.403	FOREIGN	No_hits		No_hits	1	OUT71479.1	Planctomycetaceae bacterium TMED10	71.8	1.9e-172	Planctomycetaceae bacterium TMED10	Bacteria;PVC group;Planctomycetes;Planctomycetia		Urchoanoflagellate
EGD77088	PTSG_07426	F2UIN9	Uncharacterized protein	F:hydrolase activity, hydrolyzing O-glycosyl compounds; P:carbohydrate metabolic process	PF17137;PF01055	1380	459	13	0.035	0.577	0.698	0.405	WP_091212217.1	DUF5110 domain-containing protein	50.3	4.6e-126	Mucilaginibacter gossypiicola	Bacteria;FCB group;Bacteroidetes/Chlorobi group;Bacteroidetes	288.6	FOREIGN	No_hits		No_hits	1	WP_091212217.1	Mucilaginibacter gossypiicola	50.3	4.6e-126	Mucilaginibacter gossypiicola	Bacteria;FCB group;Bacteroidetes/Chlorobi group;Bacteroidetes	XP_001747214.1	Urchoanoflagellate
EGD79117	PTSG_09844	F2UNB2	Dihydroflavonone isomerase	F:catalytic activity; F:coenzyme binding	PF01370	1068	355	0	-0.034	0.63	0.843	0.33	OUW50998.1	hypothetical protein CBD42_00120	63.8	8.8e-125	Gammaproteobacteria bacterium TMED182	Bacteria;Proteobacteria;Gammaproteobacteria;unclassified Gammaproteobacteria	285.648	FOREIGN	No_hits		No_hits	1	OUW50998.1	Gammaproteobacteria bacterium TMED182	63.8	8.8e-125	Gammaproteobacteria bacterium TMED182	Bacteria;Proteobacteria;Gammaproteobacteria;unclassified Gammaproteobacteria		Urchoanoflagellate
EGD72792	PTSG_04518	F2U8T4	Uncharacterized protein	P:polysaccharide catabolic process; C:extracellular region; F:exo-1,4-beta-D-glucosaminidase activity	PF18368	2286	761	20	0.028	0.555	0.645	0.455	OLE12540.1	hypothetical protein AUG89_07275	34.3	3.2e-116	Acidobacteria bacterium 13_1_20CM_4_56_7	Bacteria;Acidobacteria;unclassified Acidobacteria;unclassified Acidobacteria (miscellaneous)	265.937	FOREIGN	No_hits		No_hits	1	OLE12540.1	Acidobacteria bacterium 13_1_20CM_4_56_7	34.3	3.2e-116	Acidobacteria bacterium 13_1_20CM_4_56_7	Bacteria;Acidobacteria;unclassified Acidobacteria;unclassified Acidobacteria (miscellaneous)		Urchoanoflagellate
EGD76082	PTSG_00789	F2TXH3	Uncharacterized protein			1914	637	16	0.022	0.583	0.654	0.372	PYQ48404.1	FAD-dependent oxidoreductase	45	2.9e-110	Acidobacteria bacterium	Bacteria;Acidobacteria;unclassified Acidobacteria;unclassified Acidobacteria (miscellaneous)	252.22	FOREIGN	No_hits		No_hits	1	PYQ48404.1	Acidobacteria bacterium	45	2.9e-110	Acidobacteria bacterium	Bacteria;Acidobacteria;unclassified Acidobacteria;unclassified Acidobacteria (miscellaneous)		Urchoanoflagellate
EGD77783	PTSG_08873	F2UKY4	Uncharacterized protein		PF04151	4461	1486	1	0.047	0.615	0.801	0.405	WP_017715519.1	hypothetical protein	29.9	5.9e-98	Oscillatoria sp. PCC 10802	Bacteria;Terrabacteria group;Cyanobacteria/Melainabacteria group;Cyanobacteria	223.878	FOREIGN	No_hits		No_hits	1	WP_017715519.1	Oscillatoria sp. PCC 10802	29.9	5.9e-98	Oscillatoria sp. PCC 10802	Bacteria;Terrabacteria group;Cyanobacteria/Melainabacteria group;Cyanobacteria		Urchoanoflagellate
EGD81543	PTSG_11857	F2U1P1	Uncharacterized protein	C:integral component of membrane; F:transferase activity, transferring glycosyl groups	PF09258	3690	1229	1	0.036	0.621	0.743	0.345	XP_016274393.1	EXTL3, alpha-1,4-N-acetylglucosaminyltransferase, glycosyltransferase family 64 protein	33.6	2.1e-93	Rhodotorula toruloides NP11	Eukaryota;Opisthokonta;Fungi;Dikarya	213.111	FOREIGN	No_hits		No_hits	1	POY75479.1	Rhodotorula taiwanensis	33.4	2.8e-93	Rhodotorula taiwanensis	Eukaryota;Opisthokonta;Fungi;Dikarya		Urchoanoflagellate
EGD82397	PTSG_03040	F2U431	Uncharacterized protein		PF16126	1815	604	9	-0.044	0.596	0.731	0.341	KOO22862.1	f5 8 type c domain protein	44.8	6.9e-130	Chrysochromulina sp. CCMP291	Eukaryota;Haptista;Haptophyta;Prymnesiophyceae	200.23	FOREIGN	No_hits		No_hits	1	KPL24425.1	Phycisphaerae bacterium SM1_79	37	1.1e-87	Phycisphaerae bacterium SM1_79	Bacteria;PVC group;Planctomycetes;Phycisphaerae		Urchoanoflagellate
EGD79909	PTSG_10192	F2UQK4	Uncharacterized protein	F:catalytic activity		2628	875	12	-0.113	0.617	0.731	0.372	PYP09148.1	enterotoxin	40.9	6.8e-86	Gemmatimonadetes bacterium	Bacteria;FCB group;Gemmatimonadetes;unclassified Gemmatimonadetes	196.105	FOREIGN	No_hits		No_hits	1	PYP09148.1	Gemmatimonadetes bacterium	40.9	6.8e-86	Gemmatimonadetes bacterium	Bacteria;FCB group;Gemmatimonadetes;unclassified Gemmatimonadetes	XP_001750357.1	Urchoanoflagellate
EGD81313	PTSG_11349	F2UT54	Uncharacterized protein	F:oxidoreductase activity; P:cell redox homeostasis; F:flavin adenine dinucleotide binding; P:oxidation-reduction process	PF07992;PF02852	1422	473	12	0.015	0.574	0.675	0.322	CBN78780.1	mercuric reductase	42.1	1.4e-106	Ectocarpus siliculosus	Eukaryota;Sar;Stramenopiles;Ochrophyta	190.584	FOREIGN	No_hits		No_hits	1	PIS36023.1	Nitrospirae bacterium CG08_land_8_20_14_0_20_52_24	40.1	1.7e-83	Nitrospirae bacterium CG08_land_8_20_14_0_20_52_24	Bacteria;Nitrospirae;unclassified Nitrospirae;Nitrospirae bacterium CG08_land_8_20_14_0_20_52_24		Urchoanoflagellate
EGD80821	PTSG_01407	F2U093	Uncharacterized protein		PF01636	1695	564	5	-0.022	0.6	0.782	0.398	KJB96276.1	aminoglycoside phosphotransferase	40.9	1.9e-81	Skermanella aerolata KACC 11604	Bacteria;Proteobacteria;Alphaproteobacteria;Rhodospirillales	185.868	FOREIGN	No_hits		No_hits	1	KJB96276.1	Skermanella aerolata KACC 11604	40.9	1.9e-81	Skermanella aerolata KACC 11604	Bacteria;Proteobacteria;Alphaproteobacteria;Rhodospirillales	XP_001750301.1	Urchoanoflagellate
EGD81265	PTSG_11301	F2UT06	Uncharacterized protein			1797	598	6	-0.068	0.618	0.746	0.461	KXK33967.1	hypothetical protein UZ16_OP3001002117	38	3.2e-79	Omnitrophica bacterium OLB16	Bacteria;PVC group;Candidatus Omnitrophica;unclassified Candidatus Omnitrophica	180.741	FOREIGN	No_hits		No_hits	1	KXK33967.1	Omnitrophica bacterium OLB16	38	3.2e-79	Omnitrophica bacterium OLB16	Bacteria;PVC group;Candidatus Omnitrophica;unclassified Candidatus Omnitrophica		Urchoanoflagellate
EGD78291	PTSG_12876	F2UME2	Uncharacterized protein			1590	529	7	0.05	0.583	0.669	0.409	WP_116188036.1	hypothetical protein	37.4	4.1e-78	Paenibacillus taihuensis	Bacteria;Terrabacteria group;Firmicutes;Bacilli	178.191	FOREIGN	No_hits		No_hits	1	WP_116188036.1	Paenibacillus taihuensis	37.4	4.1e-78	Paenibacillus taihuensis	Bacteria;Terrabacteria group;Firmicutes;Bacilli		Urchoanoflagellate
EGD79250	PTSG_09972	F2UNP5	NAD-dependent epimerase/dehydratase		PF16363	1035	344	5	-0.046	0.61	0.625	0.321	AMV22988.1	UDP-glucose 4-epimerase	46	4.4e-73	Gemmata sp. SH-PL17	Bacteria;PVC group;Planctomycetes;Planctomycetia	166.607	FOREIGN	No_hits		No_hits	1	AMV22988.1	Gemmata sp. SH-PL17	46	4.4e-73	Gemmata sp. SH-PL17	Bacteria;PVC group;Planctomycetes;Planctomycetia		Urchoanoflagellate
EGD75984	PTSG_00692	F2TX75	Mannonate dehydratase	P:glucuronate catabolic process; F:mannonate dehydratase activity	PF03786	1083	360	5	-0.024	0.607	0.745	0.365	WP_092906997.1	mannonate dehydratase	44.1	1.1e-71	Halostagnicola kamekurae	Archaea;Euryarchaeota;Stenosarchaea group;Halobacteria	162.842	FOREIGN	No_hits		No_hits	1	WP_077024188.1	Fuerstia marisgermanicae	47.4	1.9e-71	Fuerstia marisgermanicae	Bacteria;PVC group;Planctomycetes;Planctomycetia	XP_001747225.1	Urchoanoflagellate
EGD75515	PTSG_06586	F2UG87	3-dehydroquinate synthase		PF01761	1497	498	1	-0.05	0.633	0.386	0.338	EWM25631.1	alcohol dehydrogenase	48.7	9.8e-98	Nannochloropsis gaditana	Eukaryota;Sar;Stramenopiles;Ochrophyta	159.552	FOREIGN	No_hits		No_hits	1	EON11206.1	Pandoraea sp. SD6-2	40.5	5.1e-70	Pandoraea sp. SD6-2	Bacteria;Proteobacteria;Betaproteobacteria;Burkholderiales	XP_001750542.1	Urchoanoflagellate
EGD72458	PTSG_00481	F2TWL2	Uncharacterized protein	F:oxidoreductase activity; P:oxidation-reduction process	PF01266	1362	453	2	0.028	0.623	0.743	0.318	OFW65562.1	hypothetical protein A2Z12_03115	36.4	1.3e-69	Actinobacteria bacterium RBG_16_68_21	Bacteria;Terrabacteria group;Actinobacteria;unclassified Actinobacteria	158.616	FOREIGN	No_hits		No_hits	1	OFW65562.1	Actinobacteria bacterium RBG_16_68_21	36.4	1.3e-69	Actinobacteria bacterium RBG_16_68_21	Bacteria;Terrabacteria group;Actinobacteria;unclassified Actinobacteria	XP_001747302.1	Urchoanoflagellate
EGD74275	PTSG_06284	F2UCG8	Uncharacterized protein		PF13086;PF13087	7845	2614	0	0.016	0.598	0.721	0.361	GAX74369.1	hypothetical protein CEUSTIGMA_g1818.t1	29.2	5.5e-75	Chlamydomonas eustigma	Eukaryota;Viridiplantae;Chlorophyta;core chlorophytes	158.185	FOREIGN	No_hits		No_hits	1	GAX15209.1	Fistulifera solaris	28.6	2e-69	Fistulifera solaris	Eukaryota;Sar;Stramenopiles;Ochrophyta		Urchoanoflagellate
EGD73880	PTSG_05575	F2UBL4	Transferase	F:protein binding	PF13621;PF12937	1740	579	0	-0.124	0.637	0.763	0.313	GBF90112.1	hypothetical protein Rsub_02820	33	6.5e-69	Raphidocelis subcapitata	Eukaryota;Viridiplantae;Chlorophyta;core chlorophytes	157.007	FOREIGN	No_hits		No_hits	1	GBF90112.1	Raphidocelis subcapitata	33	6.5e-69	Raphidocelis subcapitata	Eukaryota;Viridiplantae;Chlorophyta;core chlorophytes		Urchoanoflagellate
EGD77690	PTSG_08781	F2UKP1	Ubiquitin protein ligase	F:ubiquitin-protein transferase activity	PF00632	2361	786	14	-0.017	0.625	0.755	0.378	KKA29003.1	hypothetical protein TD95_004684	36.8	5.7e-68	Thielaviopsis punctulata	Eukaryota;Opisthokonta;Fungi;Dikarya	154.835	FOREIGN	No_hits		No_hits	1	KKA29003.1	Thielaviopsis punctulata	36.8	5.7e-68	Thielaviopsis punctulata	Eukaryota;Opisthokonta;Fungi;Dikarya		Urchoanoflagellate
EGD82762	PTSG_12023	F2U546	Uncharacterized protein			1836	611	2	0.005	0.614	0.76	0.333	AKJ07039.1	Hypothetical protein AA314_08665	34.1	9.9e-68	Archangium gephyra	Bacteria;Proteobacteria;delta/epsilon subdivisions;Deltaproteobacteria	154.283	FOREIGN	No_hits		No_hits	1	AKJ07039.1	Archangium gephyra	34.1	9.9e-68	Archangium gephyra	Bacteria;Proteobacteria;delta/epsilon subdivisions;Deltaproteobacteria		Urchoanoflagellate
EGD75609	PTSG_06676	F2UFP1	Uncharacterized protein			972	323	5	0.062	0.596	0.743	0.413	WP_069892859.1	PKD domain-containing protein	45	1.3e-66	Candidatus Marispirochaeta associata	Bacteria;Spirochaetes;Spirochaetia;Spirochaetales	151.708	FOREIGN	No_hits		No_hits	1	WP_069892859.1	Candidatus Marispirochaeta associata	45	1.3e-66	Candidatus Marispirochaeta associata	Bacteria;Spirochaetes;Spirochaetia;Spirochaetales		Urchoanoflagellate
EGD77248	PTSG_08340	F2UJE9	3-hydroxybutyryl-CoA dehydratase	F:3-hydroxyacyl-CoA dehydrogenase activity; P:fatty acid metabolic process; P:oxidation-reduction process	PF00725;PF02737;PF00378	2820	939	4	-0.024	0.639	0.511	0.36	WP_061052335.1	fatty acid oxidation complex subunit alpha FadJ	29.4	1.7e-66	Vibrio mimicus	Bacteria;Proteobacteria;Gammaproteobacteria;Vibrionales	151.44	FOREIGN	No_hits		No_hits	1	WP_061052335.1	Vibrio mimicus	29.4	1.7e-66	Vibrio mimicus	Bacteria;Proteobacteria;Gammaproteobacteria;Vibrionales		Urchoanoflagellate
EGD73371	PTSG_13219	F2UTM2	Uncharacterized protein (Fragment)	F:catalytic activity; P:carbohydrate metabolic process; F:carbohydrate binding	PF16338;PF00652	1221	407	12	0.102	0.568	0.717	0.311	WP_077328820.1	DUF5110 domain-containing protein	43	3.6e-66	Virgibacillus siamensis	Bacteria;Terrabacteria group;Firmicutes;Bacilli	150.69	FOREIGN	No_hits		No_hits	1	WP_077328820.1	Virgibacillus siamensis	43	3.6e-66	Virgibacillus siamensis	Bacteria;Terrabacteria group;Firmicutes;Bacilli		Urchoanoflagellate
EGD73470	PTSG_05175	F2UAQ4	Uncharacterized protein	F:catalytic activity; F:scavenger receptor activity; P:immune response; F:polysaccharide binding	PF07995;PF01033	2130	709	3	-0.005	0.616	0.753	0.402	WP_084126712.1	PKD domain-containing protein	40	8.3e-66	Demequina sp. NBRC 110054	Bacteria;Terrabacteria group;Actinobacteria;Actinobacteria	149.854	FOREIGN	No_hits		No_hits	1	WP_084126712.1	Demequina sp. NBRC 110054	40	8.3e-66	Demequina sp. NBRC 110054	Bacteria;Terrabacteria group;Actinobacteria;Actinobacteria		Urchoanoflagellate
EGD81222	PTSG_11259	F2USW3	Uncharacterized protein	F:hydrolase activity, hydrolyzing O-glycosyl compounds; P:carbohydrate metabolic process	PF01055;PF14295	2844	947	1	0.033	0.626	0.728	0.281	KOO34026.1	family 31 glycosyl hydrolase	48.7	3.6e-173	Chrysochromulina sp. CCMP291	Eukaryota;Haptista;Haptophyta;Prymnesiophyceae	147.438	FOREIGN	No_hits		No_hits	1	WP_077540459.1	Phycisphaerae bacterium L21-RPul-D3	27.4	9.3e-65	Phycisphaerae bacterium L21-RPul-D3	Bacteria;PVC group;Planctomycetes;Phycisphaerae		Urchoanoflagellate
EGD83138	PTSG_03774	F2U5C2	Uncharacterized protein			1155	384	7	0.054	0.589	0.708	0.423	PZU77961.1	hypothetical protein DI546_04800	37.4	1.4e-64	Rhizobium sp.	Bacteria;Proteobacteria;Alphaproteobacteria;Rhizobiales	147.029	FOREIGN	No_hits		No_hits	1	PZU77961.1	Rhizobium sp.	37.4	1.4e-64	Rhizobium sp.	Bacteria;Proteobacteria;Alphaproteobacteria;Rhizobiales		Urchoanoflagellate
EGD81375	PTSG_02094	F2U2M0	Glycosyl hydrolase, family 88	F:catalytic activity	PF07470	1140	379	5	-0.004	0.595	0.743	0.322	WP_116176050.1	glycoside hydrolase family 88 protein	41.5	3.2e-64	Kutzneria buriramensis	Bacteria;Terrabacteria group;Actinobacteria;Actinobacteria	146.202	FOREIGN	No_hits		No_hits	1	WP_116176050.1	Kutzneria buriramensis	41.5	3.2e-64	Kutzneria buriramensis	Bacteria;Terrabacteria group;Actinobacteria;Actinobacteria		Urchoanoflagellate
EGD79295	PTSG_09711	F2UNU0	Uncharacterized protein			2550	849	7	0.029	0.611	0.734	0.323	WP_019865537.1	hypothetical protein	41.6	1.3e-60	Methylovulum miyakonense	Bacteria;Proteobacteria;Gammaproteobacteria;Methylococcales	137.893	FOREIGN	No_hits		No_hits	1	WP_019865537.1	Methylovulum miyakonense	41.6	1.3e-60	Methylovulum miyakonense	Bacteria;Proteobacteria;Gammaproteobacteria;Methylococcales		Urchoanoflagellate
EGD72821	PTSG_12190	F2U7R6	Uncharacterized protein			1242	413	8	0.051	0.544	0.728	0.468	KOO35961.1	hypothetical protein Ctob_008985	36.4	5.5e-70	Chrysochromulina sp. CCMP291	Eukaryota;Haptista;Haptophyta;Prymnesiophyceae	136.506	FOREIGN	No_hits		No_hits	1	WP_084426809.1	Roseimaritima ulvae	35.9	5.2e-60	Roseimaritima ulvae	Bacteria;PVC group;Planctomycetes;Planctomycetia		Urchoanoflagellate
EGD80366	PTSG_10621	F2URW1	Uncharacterized protein			1215	404	8	0.053	0.557	0.713	0.449	KOO35961.1	hypothetical protein Ctob_008985	35.4	4e-65	Chrysochromulina sp. CCMP291	Eukaryota;Haptista;Haptophyta;Prymnesiophyceae	134.659	FOREIGN	No_hits		No_hits	1	SFL53890.1	Loktanella salsilacus	37.5	3.3e-59	Loktanella salsilacus	Bacteria;Proteobacteria;Alphaproteobacteria;Rhodobacterales		Urchoanoflagellate
EGD72039	PTSG_00056	F2TVE3	Uncharacterized protein	P:hexose transmembrane transport; F:rhamnose transmembrane transporter activity; C:integral component of membrane	PF06379	1191	396	10	0.027	0.586	0.682	0.366	PYX43872.1	hypothetical protein DMG83_15800	35.3	1.6e-58	Acidobacteria bacterium	Bacteria;Acidobacteria;unclassified Acidobacteria;unclassified Acidobacteria (miscellaneous)	133.08	FOREIGN	No_hits		No_hits	1	PYX43872.1	Acidobacteria bacterium	35.3	1.6e-58	Acidobacteria bacterium	Bacteria;Acidobacteria;unclassified Acidobacteria;unclassified Acidobacteria (miscellaneous)	XP_001742055.1	Urchoanoflagellate
EGD83402	PTSG_04010	F2U7I5	Uncharacterized protein	F:nucleic acid binding; F:zinc ion binding		1995	664	5	0.021	0.583	0.665	0.346	XP_002181433.1	predicted protein	34.4	5.4e-59	Phaeodactylum tricornutum CCAP 1055/1	Eukaryota;Sar;Stramenopiles;Ochrophyta	132.557	FOREIGN	No_hits		No_hits	1	XP_002179437.1	Phaeodactylum tricornutum CCAP 1055/1	35.6	2.7e-58	Phaeodactylum tricornutum CCAP 1055/1	Eukaryota;Sar;Stramenopiles;Ochrophyta		Urchoanoflagellate
EGD72533	PTSG_00556	F2TWT7	Uncharacterized protein	P:carbohydrate metabolic process; F:N-acetylneuraminate lyase activity	PF00701	939	312	11	0.024	0.562	0.635	0.432	KKR68350.1	hypothetical protein UU09_C0011G0027	45.3	8.1e-58	Microgenomates group bacterium GW2011_GWA2_40_6	Bacteria;unclassified Bacteria;Bacteria candidate phyla;Patescibacteria group	131.458	FOREIGN	No_hits		No_hits	1	KKR68350.1	Microgenomates group bacterium GW2011_GWA2_40_6	45.3	8.1e-58	Microgenomates group bacterium GW2011_GWA2_40_6	Bacteria;unclassified Bacteria;Bacteria candidate phyla;Patescibacteria group		Urchoanoflagellate
EGD76393	PTSG_07516	F2UGZ4	Uncharacterized protein	F:ubiquitin-like modifier activating enzyme activity	PF10585	1380	459	9	0.014	0.606	0.797	0.402	KOO33974.1	ubiquitin-activating enzyme e1, partial	50.5	4.5e-57	Chrysochromulina sp. CCMP291	Eukaryota;Haptista;Haptophyta;Prymnesiophyceae	129.743	FOREIGN	No_hits		No_hits	1	KOO33974.1	Chrysochromulina sp. CCMP291	50.5	4.5e-57	Chrysochromulina sp. CCMP291	Eukaryota;Haptista;Haptophyta;Prymnesiophyceae		Urchoanoflagellate
EGD83441	PTSG_12120	F2U7M4	Uncharacterized protein			2001	666	5	-0.026	0.603	0.715	0.369	WP_052469777.1	hypothetical protein	38.8	6.6e-57	Thiolapillus brandeum	Bacteria;Proteobacteria;Gammaproteobacteria;unclassified Gammaproteobacteria	129.36	FOREIGN	No_hits		No_hits	1	WP_052469777.1	Thiolapillus brandeum	38.8	6.6e-57	Thiolapillus brandeum	Bacteria;Proteobacteria;Gammaproteobacteria;unclassified Gammaproteobacteria	XP_001747425.1	Urchoanoflagellate
EGD81336	PTSG_11373	F2UT77	Uncharacterized protein	F:serine-type endopeptidase activity; F:ATP binding; F:D-alanine-D-alanine ligase activity; F:metal ion binding; F:serine-type exopeptidase activity	PF07478;PF02897	2928	975	21	0.043	0.592	0.704	0.363	OJV88304.1	D-alanine--D-alanine ligase	36.5	2.8e-56	Gammaproteobacteria bacterium 39-13	Bacteria;Proteobacteria;Gammaproteobacteria;unclassified Gammaproteobacteria	127.915	FOREIGN	No_hits		No_hits	1	OJV88304.1	Gammaproteobacteria bacterium 39-13	36.5	2.8e-56	Gammaproteobacteria bacterium 39-13	Bacteria;Proteobacteria;Gammaproteobacteria;unclassified Gammaproteobacteria		Urchoanoflagellate
EGD79889	PTSG_10173	F2UQI4	CMGC/CDK protein kinase	F:protein kinase activity; F:ATP binding; P:protein phosphorylation	PF00069	1320	439	10	0.051	0.583	0.7	0.403	KNE54563.1	CMGC/CDK protein kinase	40.2	6.7e-58	Allomyces macrogynus ATCC 38327	Eukaryota;Opisthokonta;Fungi;Fungi incertae sedis	127.636	FOREIGN	No_hits		No_hits	1	RAL60178.1	Monilinia fructigena	39	3.7e-56	Monilinia fructigena	Eukaryota;Opisthokonta;Fungi;Dikarya		Urchoanoflagellate
EGD81480	PTSG_02198	F2U1H8	Uncharacterized protein			1155	384	3	0.09	0.602	0.784	0.361	WP_030090771.1	DNA ligase D	39.9	2.5e-56	Sphingomonas wittichii	Bacteria;Proteobacteria;Alphaproteobacteria;Sphingomonadales	126.971	FOREIGN	No_hits		No_hits	1	WP_047166539.1	Sphingomonas sp. Y57	39.2	7.2e-56	Sphingomonas sp. Y57	Bacteria;Proteobacteria;Alphaproteobacteria;Sphingomonadales	XP_001744089.1	Urchoanoflagellate
EGD76189	PTSG_00896	F2TXT0	Exo-alpha-sialidase	F:exo-alpha-sialidase activity	PF13088	1119	372	2	0.006	0.623	0.754	0.352	PIW13194.1	exo-alpha-sialidase	41.7	1.5e-55	Armatimonadetes bacterium CG17_big_fil_post_rev_8_21_14_2_50_66_6	Bacteria;Terrabacteria group;Armatimonadetes;unclassified Armatimonadetes	126.237	FOREIGN	No_hits		No_hits	1	PIW13194.1	Armatimonadetes bacterium CG17_big_fil_post_rev_8_21_14_2_50_66_6	41.7	1.5e-55	Armatimonadetes bacterium CG17_big_fil_post_rev_8_21_14_2_50_66_6	Bacteria;Terrabacteria group;Armatimonadetes;unclassified Armatimonadetes	XP_001749247.1	Urchoanoflagellate
EGD74355	PTSG_06364	F2UCP8	Uncharacterized protein	F:metallopeptidase activity		3141	1046	4	0.03	0.61	0.658	0.374	WP_078119207.1	PKD domain-containing protein	37.7	1.3e-54	Chromatiaceae bacterium 2141T.STBD.0c.01a	Bacteria;Proteobacteria;Gammaproteobacteria;Chromatiales	124.077	FOREIGN	No_hits		No_hits	1	WP_078119207.1	Chromatiaceae bacterium 2141T.STBD.0c.01a	37.7	1.3e-54	Chromatiaceae bacterium 2141T.STBD.0c.01a	Bacteria;Proteobacteria;Gammaproteobacteria;Chromatiales		Urchoanoflagellate
EGD77329	PTSG_08423	F2UJN0	Uncharacterized protein	P:glucuronate catabolic process; F:mannonate dehydratase activity	PF03786	1353	450	1	-0.067	0.607	0.634	0.397	WP_118480207.1	hypothetical protein	31.5	3.5e-54	Anaerotruncus sp. AF02-27	Bacteria;Terrabacteria group;Firmicutes;Clostridia	123.087	FOREIGN	No_hits		No_hits	1	WP_118480207.1	Anaerotruncus sp. AF02-27	31.5	3.5e-54	Anaerotruncus sp. AF02-27	Bacteria;Terrabacteria group;Firmicutes;Clostridia	XP_001746710.1	Urchoanoflagellate
EGD74829	PTSG_07060	F2UDX9	Uncharacterized protein	F:catalytic activity	PF07995	1737	578	10	0.06	0.583	0.723	0.385	WP_103992030.1	PKD domain-containing protein	40.1	6.7e-58	Halobellus limi	Archaea;Euryarchaeota;Stenosarchaea group;Halobacteria	122.836	FOREIGN	No_hits		No_hits	1	WP_084126712.1	Demequina sp. NBRC 110054	36.4	4.5e-54	Demequina sp. NBRC 110054	Bacteria;Terrabacteria group;Actinobacteria;Actinobacteria		Urchoanoflagellate
EGD72839	PTSG_04568	F2U7T4	Uncharacterized protein	F:calcium ion binding; P:lipid metabolic process	PF13405;PF01734	2157	718	1	-0.029	0.622	0.795	0.355	WP_086592204.1	hypothetical protein	33.7	7.3e-54	Hymenobacter sp. MIMBbqt21	Bacteria;FCB group;Bacteroidetes/Chlorobi group;Bacteroidetes	122.352	FOREIGN	No_hits		No_hits	1	WP_086592204.1	Hymenobacter sp. MIMBbqt21	33.7	7.3e-54	Hymenobacter sp. MIMBbqt21	Bacteria;FCB group;Bacteroidetes/Chlorobi group;Bacteroidetes		Urchoanoflagellate
EGD78092	PTSG_12819	F2ULU3	Uncharacterized protein		PF10933	5274	1757	25	0.027	0.578	0.643	0.416	WP_076909384.1	DUF2827 domain-containing protein	34.1	1.8e-53	Burkholderia pseudomallei	Bacteria;Proteobacteria;Betaproteobacteria;Burkholderiales	121.449	FOREIGN	No_hits		No_hits	1	WP_076909384.1	Burkholderia pseudomallei	34.1	1.8e-53	Burkholderia pseudomallei	Bacteria;Proteobacteria;Betaproteobacteria;Burkholderiales		Urchoanoflagellate
EGD79439	PTSG_10003	F2U4X5	Uncharacterized protein			2157	718	2	0.091	0.553	0.62	0.43	XP_002179276.1	predicted protein	33.5	6.9e-52	Phaeodactylum tricornutum CCAP 1055/1	Eukaryota;Sar;Stramenopiles;Ochrophyta	117.803	FOREIGN	No_hits		No_hits	1	XP_002179276.1	Phaeodactylum tricornutum CCAP 1055/1	33.5	6.9e-52	Phaeodactylum tricornutum CCAP 1055/1	Eukaryota;Sar;Stramenopiles;Ochrophyta		Urchoanoflagellate
EGD82691	PTSG_03352	F2U4X5	Uncharacterized protein			2157	718	2	0.091	0.553	0.62	0.474	XP_002179276.1	predicted protein	33.5	6.9e-52	Phaeodactylum tricornutum CCAP 1055/1	Eukaryota;Sar;Stramenopiles;Ochrophyta	117.803	FOREIGN	No_hits		No_hits	1	XP_002179276.1	Phaeodactylum tricornutum CCAP 1055/1	33.5	6.9e-52	Phaeodactylum tricornutum CCAP 1055/1	Eukaryota;Sar;Stramenopiles;Ochrophyta		Urchoanoflagellate
EGD75908	PTSG_00617	F2TWZ9	Uncharacterized protein			2259	752	14	-0.026	0.59	0.649	0.508	WP_008676496.1	hypothetical protein	32	2.4e-55	Rhodopirellula sallentina	Bacteria;PVC group;Planctomycetes;Planctomycetia	117.494	FOREIGN	No_hits		No_hits	1	WP_112786397.1	Echinicola strongylocentroti	31.3	9.4e-52	Echinicola strongylocentroti	Bacteria;FCB group;Bacteroidetes/Chlorobi group;Bacteroidetes		Urchoanoflagellate
EGD81083	PTSG_11028	F2USH4	Uncharacterized protein	F:peptide-aspartate beta-dioxygenase activity; P:peptidyl-aspartic acid hydroxylation	PF05118	951	316	1	0.108	0.59	0.857	0.419	WP_100324508.1	aspartyl/asparaginyl beta-hydroxylase domain-containing protein	43.2	2.8e-50	Xanthomonadaceae bacterium NML91-0213	Bacteria;Proteobacteria;Gammaproteobacteria;Xanthomonadales	114.1	FOREIGN	No_hits		No_hits	1	WP_100324508.1	Xanthomonadaceae bacterium NML91-0213	43.2	2.8e-50	Xanthomonadaceae bacterium NML91-0213	Bacteria;Proteobacteria;Gammaproteobacteria;Xanthomonadales		Urchoanoflagellate
EGD77508	PTSG_08606	F2UK59	Uncharacterized protein			2652	883	0	0.086	0.593	0.704	0.364	WP_044639042.1	T9SS C-terminal target domain-containing protein	34.2	5.3e-70	Siansivirga zeaxanthinifaciens	Bacteria;FCB group;Bacteroidetes/Chlorobi group;Bacteroidetes	113.321	FOREIGN	No_hits		No_hits	1	WP_056036921.1	Loktanella sp. 3ANDIMAR09	53.7	6.1e-50	Loktanella sp. 3ANDIMAR09	Bacteria;Proteobacteria;Alphaproteobacteria;Rhodobacterales		Urchoanoflagellate
EGD74423	PTSG_11520	F2UTR0	Uncharacterized protein	F:hydrolase activity	PF00149	747	248	7	0.103	0.577	0.669	0.451	OII72864.1	protein serine threonine phosphatase	47.9	1.2e-51	Cryptosporidium ubiquitum	Eukaryota;Sar;Alveolata;Apicomplexa	113.257	FOREIGN	No_hits		No_hits	1	KXZ54983.1	Gonium pectorale	44.7	6.5e-50	Gonium pectorale	Eukaryota;Viridiplantae;Chlorophyta;core chlorophytes		Urchoanoflagellate
EGD73536	PTSG_05242	F2UAX0	Uncharacterized protein	P:superoxide metabolic process; F:metal ion binding	PF12245;PF16403	12963	4320	1	-0.07	0.668	0.862	0.34	KRT56018.1	FG-GAP repeat	32.5	1.7e-49	endosymbiont of Ridgeia piscesae	Bacteria;Proteobacteria;Gammaproteobacteria;unclassified Gammaproteobacteria	112.296	FOREIGN	No_hits		No_hits	1	KRT56018.1	endosymbiont of Ridgeia piscesae	32.5	1.7e-49	endosymbiont of Ridgeia piscesae	Bacteria;Proteobacteria;Gammaproteobacteria;unclassified Gammaproteobacteria		Urchoanoflagellate
EGD79387	PTSG_09797	F2UP32	Uncharacterized protein	C:extracellular region; P:carbohydrate metabolic process; F:lyase activity; F:carbohydrate binding	PF02278;PF08124	2460	819	2	-0.015	0.586	0.671	0.418	PCJ63483.1	hypothetical protein COA79_01335	27.4	1.8e-48	Planctomycetes bacterium	Bacteria;PVC group;Planctomycetes;unclassified Planctomycetes	109.936	FOREIGN	No_hits		No_hits	1	PCJ63483.1	Planctomycetes bacterium	27.4	1.8e-48	Planctomycetes bacterium	Bacteria;PVC group;Planctomycetes;unclassified Planctomycetes		Urchoanoflagellate
EGD78628	PTSG_01606	F2TYF4	Uncharacterized protein	P:oxidation-reduction process	PF08240;PF00107	1095	364	9	0.06	0.554	0.623	0.435	OGG43551.1	hypothetical protein A3F84_20490	38.5	6.8e-48	Candidatus Handelsmanbacteria bacterium RIFCSPLOWO2_12_FULL_64_10	Bacteria;unclassified Bacteria;Bacteria candidate phyla;Candidatus Handelsmanbacteria	108.607	FOREIGN	No_hits		No_hits	1	OGG43551.1	Candidatus Handelsmanbacteria bacterium RIFCSPLOWO2_12_FULL_64_10	38.5	6.8e-48	Candidatus Handelsmanbacteria bacterium RIFCSPLOWO2_12_FULL_64_10	Bacteria;unclassified Bacteria;Bacteria candidate phyla;Candidatus Handelsmanbacteria		Urchoanoflagellate
EGD82006	PTSG_02693	F2U312	Uncharacterized protein		PF14539	846	281	0	0.018	0.594	0.647	0.366	KPJ94369.1	hypothetical protein AMJ55_06515	55.1	1.2e-47	Gammaproteobacteria bacterium SG8_15	Bacteria;Proteobacteria;Gammaproteobacteria;unclassified Gammaproteobacteria	108.039	FOREIGN	No_hits		No_hits	1	KPJ94369.1	Gammaproteobacteria bacterium SG8_15	55.1	1.2e-47	Gammaproteobacteria bacterium SG8_15	Bacteria;Proteobacteria;Gammaproteobacteria;unclassified Gammaproteobacteria		Urchoanoflagellate
EGD80217	PTSG_13115	F2URB4	Uncharacterized protein	F:scavenger receptor activity; P:immune response; F:polysaccharide binding	PF01033	3381	1126	9	0.037	0.581	0.648	0.473	OUS11485.1	hypothetical protein A9Q89_08365	41.3	4.7e-47	Gammaproteobacteria bacterium 53_120_T64	Bacteria;Proteobacteria;Gammaproteobacteria;unclassified Gammaproteobacteria	106.674	FOREIGN	No_hits		No_hits	1	OUS11485.1	Gammaproteobacteria bacterium 53_120_T64	41.3	4.7e-47	Gammaproteobacteria bacterium 53_120_T64	Bacteria;Proteobacteria;Gammaproteobacteria;unclassified Gammaproteobacteria		Urchoanoflagellate
EGD74109	PTSG_06119	F2UC02	Uncharacterized protein	F:ubiquitin-like modifier activating enzyme activity	PF10585	1602	533	10	0.022	0.592	0.717	0.407	KOO33974.1	ubiquitin-activating enzyme e1, partial	47.6	2.5e-46	Chrysochromulina sp. CCMP291	Eukaryota;Haptista;Haptophyta;Prymnesiophyceae	105.003	FOREIGN	No_hits		No_hits	1	KOO33974.1	Chrysochromulina sp. CCMP291	47.6	2.5e-46	Chrysochromulina sp. CCMP291	Eukaryota;Haptista;Haptophyta;Prymnesiophyceae		Urchoanoflagellate
EGD80571	PTSG_01163	F2U0Z7	Esterase		PF12697	750	249	1	-0.022	0.614	0.782	0.343	WP_119421156.1	alpha/beta fold hydrolase	42.5	2.6e-46	Rhodospirillaceae bacterium SYSU D60015	Bacteria;Proteobacteria;Alphaproteobacteria;Rhodospirillales	104.963	FOREIGN	No_hits		No_hits	1	WP_119421156.1	Rhodospirillaceae bacterium SYSU D60015	42.5	2.6e-46	Rhodospirillaceae bacterium SYSU D60015	Bacteria;Proteobacteria;Alphaproteobacteria;Rhodospirillales		Urchoanoflagellate
EGD75892	PTSG_00602	F2TWY3	Uncharacterized protein	F:calcium ion binding	PF13499;PF02197	1653	550	5	0.047	0.585	0.706	0.43	OLP93207.1	40S ribosomal protein S2	34.4	2.2e-58	Symbiodinium microadriaticum	Eukaryota;Sar;Alveolata;Dinophyceae	103.146	FOREIGN	No_hits		No_hits	1	XP_009038101.1	Aureococcus anophagefferens	34.8	1.6e-45	Aureococcus anophagefferens	Eukaryota;Sar;Stramenopiles;Pelagophyceae		Urchoanoflagellate
EGD72997	PTSG_04706	F2U9H0	Uncharacterized protein	F:sulfuric ester hydrolase activity	PF00884	2115	704	2	-0.024	0.625	0.818	0.509	WP_105356778.1	arylsulfatase	35.1	9.8e-43	Blastopirellula marina	Bacteria;PVC group;Planctomycetes;Planctomycetia	96.7288	FOREIGN	No_hits		No_hits	1	WP_105356778.1	Blastopirellula marina	35.1	9.8e-43	Blastopirellula marina	Bacteria;PVC group;Planctomycetes;Planctomycetia		Urchoanoflagellate
EGD79040	PTSG_02008	F2TZL6	Uncharacterized protein		PF01904	1233	410	2	-0.028	0.601	0.721	0.378	KPK77920.1	hypothetical protein AMJ79_01630	35.8	5.3e-41	Phycisphaerae bacterium SM23_30	Bacteria;PVC group;Planctomycetes;Phycisphaerae	92.7383	FOREIGN	No_hits		No_hits	1	KPK77920.1	Phycisphaerae bacterium SM23_30	35.8	5.3e-41	Phycisphaerae bacterium SM23_30	Bacteria;PVC group;Planctomycetes;Phycisphaerae	XP_001745248.1	Urchoanoflagellate
EGD78174	PTSG_09050	F2UM25	Diaminopimelate epimerase	F:diaminopimelate epimerase activity; P:lysine biosynthetic process via diaminopimelate	PF01678	1389	462	0	-0.065	0.618	0.654	0.366	WP_115434235.1	diaminopimelate epimerase	31.8	3.9e-40	Crenobacter sp. K1W11S-77	Bacteria;Proteobacteria;Betaproteobacteria;Neisseriales	90.7424	FOREIGN	No_hits		No_hits	1	WP_115434235.1	Crenobacter sp. K1W11S-77	31.8	3.9e-40	Crenobacter sp. K1W11S-77	Bacteria;Proteobacteria;Betaproteobacteria;Neisseriales	XP_001749521.1	Urchoanoflagellate
EGD75206	PTSG_06858	F2UF06	Uncharacterized protein			4401	1466	39	-0.026	0.571	0.643	0.363	ADI18641.1	rtx toxins and related ca2+-binding proteins, partial	27.4	7.2e-40	uncultured Rhodospirillales bacterium HF4000_24M03	Bacteria;Proteobacteria;Alphaproteobacteria;Rhodospirillales	90.1293	FOREIGN	No_hits		No_hits	1	ADI18641.1	uncultured Rhodospirillales bacterium HF4000_24M03	27.4	7.2e-40	uncultured Rhodospirillales bacterium HF4000_24M03	Bacteria;Proteobacteria;Alphaproteobacteria;Rhodospirillales		Urchoanoflagellate
EGD82509	PTSG_03158	F2U4E3	Uncharacterized protein	F:nucleic acid binding; F:zinc ion binding		1986	661	4	-0.009	0.606	0.731	0.352	XP_002181433.1	predicted protein	29.3	4.4e-45	Phaeodactylum tricornutum CCAP 1055/1	Eukaryota;Sar;Stramenopiles;Ochrophyta	90.1155	FOREIGN	No_hits		No_hits	1	XP_002179437.1	Phaeodactylum tricornutum CCAP 1055/1	29.3	7.3e-40	Phaeodactylum tricornutum CCAP 1055/1	Eukaryota;Sar;Stramenopiles;Ochrophyta		Urchoanoflagellate
EGD78397	PTSG_12888	F2UMP8	Uncharacterized protein	F:hydrolase activity, hydrolyzing O-glycosyl compounds; P:carbohydrate metabolic process; F:carbohydrate binding	PF01055	2745	914	0	-0.085	0.624	0.733	0.425	WP_096350203.1	DUF5110 domain-containing protein	38.5	1.3e-39	Mucilaginibacter gotjawali	Bacteria;FCB group;Bacteroidetes/Chlorobi group;Bacteroidetes	89.5385	FOREIGN	No_hits		No_hits	1	WP_096350203.1	Mucilaginibacter gotjawali	38.5	1.3e-39	Mucilaginibacter gotjawali	Bacteria;FCB group;Bacteroidetes/Chlorobi group;Bacteroidetes		Urchoanoflagellate
EGD78150	PTSG_09026	F2UM01	Phospholipase B-like (EC 3.1.1.-)		PF04916	1641	546	10	0.057	0.588	0.767	0.349	KOO24835.1	phospholipase b	43.2	6.5e-119	Chrysochromulina sp. CCMP291	Eukaryota;Haptista;Haptophyta;Prymnesiophyceae	86.7578	FOREIGN	XP_022092664.1	Acanthaster planci	38.1	3.1e-81	KOO24835.1	Chrysochromulina sp. CCMP291	43.2	6.5e-119	Chrysochromulina sp. CCMP291	Eukaryota;Haptista;Haptophyta;Prymnesiophyceae		Urchoanoflagellate
EGD83233	PTSG_03865	F2U5L7	Uncharacterized protein			1734	577	9	0.041	0.616	0.691	0.342	WP_093828705.1	hypothetical protein	30.8	2.7e-38	Spirosoma endophyticum	Bacteria;FCB group;Bacteroidetes/Chlorobi group;Bacteroidetes	86.505	FOREIGN	No_hits		No_hits	1	WP_093828705.1	Spirosoma endophyticum	30.8	2.7e-38	Spirosoma endophyticum	Bacteria;FCB group;Bacteroidetes/Chlorobi group;Bacteroidetes		Urchoanoflagellate
EGD77020	PTSG_07362	F2UJ72	Uncharacterized protein			1896	631	7	0.024	0.592	0.669	0.394	ANB16856.1	SCP-like extracellular	36.9	2.9e-38	Dokdonella koreensis DS-123	Bacteria;Proteobacteria;Gammaproteobacteria;Xanthomonadales	86.4335	FOREIGN	No_hits		No_hits	1	ANB16856.1	Dokdonella koreensis DS-123	36.9	2.9e-38	Dokdonella koreensis DS-123	Bacteria;Proteobacteria;Gammaproteobacteria;Xanthomonadales		Urchoanoflagellate
EGD79000	PTSG_01971	F2TZH6	Uncharacterized protein	C:integral component of membrane; F:transmembrane transporter activity; P:transmembrane transport	PF00083	837	278	6	0.04	0.583	0.677	0.372	WP_119321639.1	MFS transporter	38	2.9e-38	Armatimonadia bacterium AX-7	Bacteria;Terrabacteria group;Armatimonadetes;Armatimonadia	86.4335	FOREIGN	No_hits		No_hits	1	WP_119321639.1	Armatimonadia bacterium AX-7	38	2.9e-38	Armatimonadia bacterium AX-7	Bacteria;Terrabacteria group;Armatimonadetes;Armatimonadia		Urchoanoflagellate
EGD74590	PTSG_05955	F2UD95	Uncharacterized protein	F:protein binding; P:signal transduction	PF05729;PF00805;PF13676;PF00400	6738	2245	13	-0.036	0.642	0.829	0.407	KJU84114.1	repeat-containing protein	29.6	4.6e-38	Candidatus Magnetobacterium bavaricum	Bacteria;Nitrospirae;Nitrospira;Nitrospirales	85.9722	FOREIGN	No_hits		No_hits	1	KJU84114.1	Candidatus Magnetobacterium bavaricum	29.6	4.6e-38	Candidatus Magnetobacterium bavaricum	Bacteria;Nitrospirae;Nitrospira;Nitrospirales		Urchoanoflagellate
EGD75314	PTSG_06964	F2UFB4	Uncharacterized protein	F:sulfuric ester hydrolase activity	PF00884	1491	496	1	-0.038	0.618	0.791	0.351	OGV40911.1	hypothetical protein A2X48_22795	30.9	1.1e-37	Lentisphaerae bacterium GWF2_49_21	Bacteria;PVC group;Lentisphaerae;unclassified Lentisphaerae	85.1003	FOREIGN	No_hits		No_hits	1	OGV40911.1	Lentisphaerae bacterium GWF2_49_21	30.9	1.1e-37	Lentisphaerae bacterium GWF2_49_21	Bacteria;PVC group;Lentisphaerae;unclassified Lentisphaerae		Urchoanoflagellate
EGD82285	PTSG_02954	F2U3U1	Uncharacterized protein		PF02457	1116	371	2	0.055	0.521	0.54	0.507	WP_008590621.1	hypothetical protein	38.8	3.2e-37	Salimicrobium jeotgali	Bacteria;Terrabacteria group;Firmicutes;Bacilli	84.0325	FOREIGN	No_hits		No_hits	1	WP_008590621.1	Salimicrobium jeotgali	38.8	3.2e-37	Salimicrobium jeotgali	Bacteria;Terrabacteria group;Firmicutes;Bacilli		Urchoanoflagellate
EGD76155	PTSG_00862	F2TXP6	Uncharacterized protein	F:sulfuric ester hydrolase activity	PF00884	3033	1010	3	0.001	0.607	0.697	0.396	EDM26425.1	arylsulphatase A	31.4	1.5e-36	Lentisphaera araneosa HTCC2155	Bacteria;PVC group;Lentisphaerae;Lentisphaeria	82.4876	FOREIGN	No_hits		No_hits	1	EDM26425.1	Lentisphaera araneosa HTCC2155	31.4	1.5e-36	Lentisphaera araneosa HTCC2155	Bacteria;PVC group;Lentisphaerae;Lentisphaeria		Urchoanoflagellate
EGD74620	PTSG_05985	F2UDC5	Uncharacterized protein	F:peptide-aspartate beta-dioxygenase activity; P:peptidyl-aspartic acid hydroxylation	PF05118	978	325	0	0.015	0.647	0.888	0.369	PRY74628.1	aspartyl/asparaginyl beta-hydroxylase	36.9	5.3e-36	Yoonia maritima	Bacteria;Proteobacteria;Alphaproteobacteria;Rhodobacterales	81.2254	FOREIGN	No_hits		No_hits	1	PRY74628.1	Yoonia maritima	36.9	5.3e-36	Yoonia maritima	Bacteria;Proteobacteria;Alphaproteobacteria;Rhodobacterales		Urchoanoflagellate
EGD74984	PTSG_12555	F2UED4	Uncharacterized protein	F:nucleic acid binding; F:zinc ion binding		1257	418	2	0.061	0.587	0.679	0.358	XP_002181433.1	predicted protein	38.7	1.2e-45	Phaeodactylum tricornutum CCAP 1055/1	Eukaryota;Sar;Stramenopiles;Ochrophyta	80.6958	FOREIGN	No_hits		No_hits	1	XP_002179437.1	Phaeodactylum tricornutum CCAP 1055/1	49.1	9e-36	Phaeodactylum tricornutum CCAP 1055/1	Eukaryota;Sar;Stramenopiles;Ochrophyta		Urchoanoflagellate
EGD82731	PTSG_03380	F2U515	Uncharacterized protein	P:DNA repair; F:5'-3' exodeoxyribonuclease activity	PF00867;PF00752	1596	531	10	-0.006	0.603	0.677	0.361	CEM13798.1	unnamed protein product	35	6e-37	Vitrella brassicaformis CCMP3155	Eukaryota;Sar;Alveolata;Colpodellida	78.8677	FOREIGN	No_hits		No_hits	1	XP_025557313.1	Aspergillus vadensis CBS 113365	32.7	5.6e-35	Aspergillus vadensis CBS 113365	Eukaryota;Opisthokonta;Fungi;Dikarya		Urchoanoflagellate
EGD83099	PTSG_03739	F2U6F8	Uncharacterized protein	F:protein binding	PF10282	1110	369	8	0.056	0.584	0.637	0.42	RED34740.1	6-phosphogluconolactonase	31.4	6.7e-35	Paenibacillus sp. VMFN-D1	Bacteria;Terrabacteria group;Firmicutes;Bacilli	78.6884	FOREIGN	No_hits		No_hits	1	RED34740.1	Paenibacillus sp. VMFN-D1	31.4	6.7e-35	Paenibacillus sp. VMFN-D1	Bacteria;Terrabacteria group;Firmicutes;Bacilli	XP_001750397.1	Urchoanoflagellate
EGD76267	PTSG_00970	F2TY08	Uncharacterized protein	F:nucleic acid binding; F:zinc ion binding		1059	352	3	0.082	0.591	0.723	0.39	XP_002181433.1	predicted protein	37	8e-46	Phaeodactylum tricornutum CCAP 1055/1	Eukaryota;Sar;Stramenopiles;Ochrophyta	77.4124	FOREIGN	No_hits		No_hits	1	XP_002179437.1	Phaeodactylum tricornutum CCAP 1055/1	50.7	2.4e-34	Phaeodactylum tricornutum CCAP 1055/1	Eukaryota;Sar;Stramenopiles;Ochrophyta		Urchoanoflagellate
EGD76497	PTSG_07614	F2UH98	Uncharacterized protein			2448	815	0	0.021	0.652	0.789	0.412	WP_012828295.1	hypothetical protein	32.4	7.1e-37	Haliangium ochraceum	Bacteria;Proteobacteria;delta/epsilon subdivisions;Deltaproteobacteria	77.094	FOREIGN	No_hits		No_hits	1	AUX40027.1	Sorangium cellulosum	31.9	3.3e-34	Sorangium cellulosum	Bacteria;Proteobacteria;delta/epsilon subdivisions;Deltaproteobacteria	XP_001745491.1	Urchoanoflagellate
EGD72070	PTSG_11539	F2TVH4	Uncharacterized protein	F:nucleic acid binding; F:zinc ion binding		1602	533	4	0.034	0.592	0.663	0.326	XP_002181433.1	predicted protein	50.9	4.2e-38	Phaeodactylum tricornutum CCAP 1055/1	Eukaryota;Sar;Stramenopiles;Ochrophyta	76.9796	FOREIGN	No_hits		No_hits	1	XP_002186529.1	Phaeodactylum tricornutum CCAP 1055/1	44	3.7e-34	Phaeodactylum tricornutum CCAP 1055/1	Eukaryota;Sar;Stramenopiles;Ochrophyta	XP_001743358.1	Urchoanoflagellate
EGD80973	PTSG_01555	F2U0P5	Uncharacterized protein		PF10933	1218	405	6	0.113	0.584	0.734	0.411	WP_034205139.1	DUF2827 domain-containing protein	29	2.4e-33	Burkholderia cepacia	Bacteria;Proteobacteria;Betaproteobacteria;Burkholderiales	75.1098	FOREIGN	No_hits		No_hits	1	WP_034205139.1	Burkholderia cepacia	29	2.4e-33	Burkholderia cepacia	Bacteria;Proteobacteria;Betaproteobacteria;Burkholderiales	XP_001746594.1	Urchoanoflagellate
EGD79349	PTSG_09763	F2UNZ4	Uncharacterized protein	F:sulfuric ester hydrolase activity	PF00884	1494	497	1	0.006	0.624	0.819	0.371	SDM21967.1	Arylsulfatase A	27.6	4.9e-33	Kriegella aquimaris	Bacteria;FCB group;Bacteroidetes/Chlorobi group;Bacteroidetes	74.3961	FOREIGN	No_hits		No_hits	1	SDM21967.1	Kriegella aquimaris	27.6	4.9e-33	Kriegella aquimaris	Bacteria;FCB group;Bacteroidetes/Chlorobi group;Bacteroidetes		Urchoanoflagellate
EGD81183	PTSG_13156	F2USS4	Uncharacterized protein	F:nucleic acid binding; P:DNA integration	PF00385	2922	973	1	0.016	0.561	0.639	0.419	PAV16021.1	hypothetical protein PNOK_0764100	34.7	9.7e-33	Pyrrhoderma noxium	Eukaryota;Opisthokonta;Fungi;Dikarya	73.7132	FOREIGN	No_hits		No_hits	1	PAV16021.1	Pyrrhoderma noxium	34.7	9.7e-33	Pyrrhoderma noxium	Eukaryota;Opisthokonta;Fungi;Dikarya		Urchoanoflagellate
EGD81959	PTSG_02644	F2U2W5	Uncharacterized protein	F:ATP binding	PF00004;PF17862	1881	626	4	0.081	0.571	0.564	0.332	WP_083756977.1	AAA family ATPase	50.7	1.1e-32	Ignicoccus hospitalis	Archaea;TACK group;Crenarchaeota;Thermoprotei	73.5874	FOREIGN	No_hits		No_hits	1	WP_083756977.1	Ignicoccus hospitalis	50.7	1.1e-32	Ignicoccus hospitalis	Archaea;TACK group;Crenarchaeota;Thermoprotei		Urchoanoflagellate
EGD76161	PTSG_00868	F2TXQ2	Uncharacterized protein	P:cyclic nucleotide biosynthetic process; F:phosphorus-oxygen lyase activity; P:intracellular signal transduction	PF00211	3294	1097	24	0.022	0.574	0.641	0.361	OQY48655.1	hypothetical protein B6242_01735	23.4	1.9e-32	Anaerolineaceae bacterium 4572_78	Bacteria;Terrabacteria group;Chloroflexi;Anaerolineae	73.0409	FOREIGN	No_hits		No_hits	1	OQY48655.1	Anaerolineaceae bacterium 4572_78	23.4	1.9e-32	Anaerolineaceae bacterium 4572_78	Bacteria;Terrabacteria group;Chloroflexi;Anaerolineae		Urchoanoflagellate
EGD81905	PTSG_02590	F2U2R1	Uncharacterized protein		PF01062	1029	342	1	-0.049	0.606	0.805	0.352	WP_093321848.1	hypothetical protein	33.8	2.9e-32	Pseudosphingobacterium domesticum	Bacteria;FCB group;Bacteroidetes/Chlorobi group;Bacteroidetes	72.618	FOREIGN	No_hits		No_hits	1	WP_093321848.1	Pseudosphingobacterium domesticum	33.8	2.9e-32	Pseudosphingobacterium domesticum	Bacteria;FCB group;Bacteroidetes/Chlorobi group;Bacteroidetes		Urchoanoflagellate
EGD81683	PTSG_02397	F2U231	Uncharacterized protein		PF02566	564	187	2	-0.004	0.62	0.761	0.408	WP_056300599.1	alpha/beta fold hydrolase	51.4	4.6e-32	Afipia sp. Root123D2	Bacteria;Proteobacteria;Alphaproteobacteria;Rhizobiales	72.1567	FOREIGN	No_hits		No_hits	1	WP_056300599.1	Afipia sp. Root123D2	51.4	4.6e-32	Afipia sp. Root123D2	Bacteria;Proteobacteria;Alphaproteobacteria;Rhizobiales	XP_001744241.1	Urchoanoflagellate
EGD77450	PTSG_08546	F2UK01	Uncharacterized protein			1251	416	1	0.027	0.611	0.787	0.334	CCI01285.1	hypothetical protein MICAC_1810008	29.2	7.8e-32	Microcystis aeruginosa PCC 9443	Bacteria;Terrabacteria group;Cyanobacteria/Melainabacteria group;Cyanobacteria	71.6286	FOREIGN	No_hits		No_hits	1	CCI01285.1	Microcystis aeruginosa PCC 9443	29.2	7.8e-32	Microcystis aeruginosa PCC 9443	Bacteria;Terrabacteria group;Cyanobacteria/Melainabacteria group;Cyanobacteria		Urchoanoflagellate
EGD77109	PTSG_07444	F2UIR0	Uncharacterized protein	F:metallopeptidase activity		1614	537	5	0.032	0.61	0.75	0.325	ANM31854.1	hypothetical protein ABI59_23285	27.2	1.3e-31	Acidobacteria bacterium Mor1	Bacteria;Acidobacteria;unclassified Acidobacteria;Acidobacteria subdivision 22	71.1178	FOREIGN	No_hits		No_hits	1	ANM31854.1	Acidobacteria bacterium Mor1	27.2	1.3e-31	Acidobacteria bacterium Mor1	Bacteria;Acidobacteria;unclassified Acidobacteria;Acidobacteria subdivision 22		Urchoanoflagellate
EGD79191	PTSG_09920	F2UNI6	Uncharacterized protein	F:transferase activity, transferring acyl groups other than amino-acyl groups	PF01757	1392	463	2	-0.127	0.619	0.755	0.363	OIO01829.1	hypothetical protein AUJ49_07135	28.3	5.6e-31	Desulfovibrionaceae bacterium CG1_02_65_16	Bacteria;Proteobacteria;delta/epsilon subdivisions;Deltaproteobacteria	69.6574	FOREIGN	No_hits		No_hits	1	OIO01829.1	Desulfovibrionaceae bacterium CG1_02_65_16	28.3	5.6e-31	Desulfovibrionaceae bacterium CG1_02_65_16	Bacteria;Proteobacteria;delta/epsilon subdivisions;Deltaproteobacteria		Urchoanoflagellate
EGD80172	PTSG_10854	F2URK3	Uncharacterized protein	F:metallopeptidase activity		1638	545	5	-0.009	0.631	0.767	0.303	ANM31854.1	hypothetical protein ABI59_23285	28.5	1.1e-30	Acidobacteria bacterium Mor1	Bacteria;Acidobacteria;unclassified Acidobacteria;Acidobacteria subdivision 22	68.9822	FOREIGN	No_hits		No_hits	1	ANM31854.1	Acidobacteria bacterium Mor1	28.5	1.1e-30	Acidobacteria bacterium Mor1	Bacteria;Acidobacteria;unclassified Acidobacteria;Acidobacteria subdivision 22		Urchoanoflagellate
EGD72828	PTSG_04557	F2U7S3	Uncharacterized protein	C:integral component of membrane; F:transferase activity, transferring alkyl or aryl (other than methyl) groups	PF01040	1185	394	0	0.063	0.636	0.849	0.34	APR81289.1	1,4-dihydroxy-2-naphthoate polyprenyltransferase	35.4	4.1e-30	Minicystis rosea	Bacteria;Proteobacteria;delta/epsilon subdivisions;Deltaproteobacteria	67.6666	FOREIGN	No_hits		No_hits	1	APR81289.1	Minicystis rosea	35.4	4.1e-30	Minicystis rosea	Bacteria;Proteobacteria;delta/epsilon subdivisions;Deltaproteobacteria	XP_001744066.1	Urchoanoflagellate
EGD81240	PTSG_11277	F2USY1	Uncharacterized protein	F:ubiquitin-like modifier activating enzyme activity	PF10585	594	197	4	0.009	0.611	0.813	0.358	KOO22127.1	ubiquitin-activating enzyme e1	38.4	1e-29	Chrysochromulina sp. CCMP291	Eukaryota;Haptista;Haptophyta;Prymnesiophyceae	66.775	FOREIGN	No_hits		No_hits	1	KOO22127.1	Chrysochromulina sp. CCMP291	38.4	1e-29	Chrysochromulina sp. CCMP291	Eukaryota;Haptista;Haptophyta;Prymnesiophyceae		Urchoanoflagellate
EGD73032	PTSG_04743	F2U9K5	Uncharacterized protein	C:membrane; P:transmembrane transport	PF00924	3144	1047	2	0.019	0.606	0.738	0.41	OAQ32110.1	hypothetical protein K457DRAFT_44904, partial	33.4	2.2e-30	Mortierella elongata AG-77	Eukaryota;Opisthokonta;Fungi;Fungi incertae sedis	66.1872	FOREIGN	No_hits		No_hits	1	XP_016292130.1	Kalmanozyma brasiliensis GHG001	32.7	1.8e-29	Kalmanozyma brasiliensis GHG001	Eukaryota;Opisthokonta;Fungi;Dikarya		Urchoanoflagellate
EGD77313	PTSG_08408	F2UJL4	Uncharacterized protein	F:protein binding		4023	1340	14	0.031	0.586	0.729	0.374	OFW30641.1	hypothetical protein A3J28_18710	36.2	3.1e-29	Acidobacteria bacterium RIFCSPLOWO2_12_FULL_60_22	Bacteria;Acidobacteria;unclassified Acidobacteria;unclassified Acidobacteria (miscellaneous)	65.6436	FOREIGN	No_hits		No_hits	1	OFW30641.1	Acidobacteria bacterium RIFCSPLOWO2_12_FULL_60_22	36.2	3.1e-29	Acidobacteria bacterium RIFCSPLOWO2_12_FULL_60_22	Bacteria;Acidobacteria;unclassified Acidobacteria;unclassified Acidobacteria (miscellaneous)		Urchoanoflagellate
EGD80261	PTSG_10936	F2URF8	Uncharacterized protein	F:ubiquitin-like modifier activating enzyme activity	PF10585	573	190	4	0.009	0.607	0.807	0.417	KOO33974.1	ubiquitin-activating enzyme e1, partial	39.2	1.1e-28	Chrysochromulina sp. CCMP291	Eukaryota;Haptista;Haptophyta;Prymnesiophyceae	64.3771	FOREIGN	No_hits		No_hits	1	KOO33974.1	Chrysochromulina sp. CCMP291	39.2	1.1e-28	Chrysochromulina sp. CCMP291	Eukaryota;Haptista;Haptophyta;Prymnesiophyceae		Urchoanoflagellate
EGD78173	PTSG_12828	F2UM24	Uncharacterized protein		PF07282	4605	1534	3	-0.02	0.62	0.697	0.312	OCQ93916.1	transposase	39.7	4.8e-26	Oscillatoriales cyanobacterium USR001	Bacteria;Terrabacteria group;Cyanobacteria/Melainabacteria group;Cyanobacteria	58.2986	FOREIGN	No_hits		No_hits	1	OCQ93916.1	Oscillatoriales cyanobacterium USR001	39.7	4.8e-26	Oscillatoriales cyanobacterium USR001	Bacteria;Terrabacteria group;Cyanobacteria/Melainabacteria group;Cyanobacteria		Urchoanoflagellate
EGD73462	PTSG_12268	F2UAP6	Uncharacterized protein		PF07282	2124	707	1	-0.123	0.643	0.769	0.299	OCQ93916.1	transposase	39.2	4.9e-26	Oscillatoriales cyanobacterium USR001	Bacteria;Terrabacteria group;Cyanobacteria/Melainabacteria group;Cyanobacteria	58.278	FOREIGN	No_hits		No_hits	1	OCQ93916.1	Oscillatoriales cyanobacterium USR001	39.2	4.9e-26	Oscillatoriales cyanobacterium USR001	Bacteria;Terrabacteria group;Cyanobacteria/Melainabacteria group;Cyanobacteria		Urchoanoflagellate
EGD79601	PTSG_10449	F2UPP6	Uncharacterized protein			1431	476	9	0.022	0.607	0.752	0.374	WP_008707509.1	hypothetical protein, partial	36.8	7.1e-29	Rhodopirellula maiorica	Bacteria;PVC group;Planctomycetes;Planctomycetia	58.1444	FOREIGN	No_hits		No_hits	1	WP_009099759.1	Rhodopirellula sp. SWK7	34.3	5.6e-26	Rhodopirellula sp. SWK7	Bacteria;PVC group;Planctomycetes;Planctomycetia		Urchoanoflagellate
EGD75503	PTSG_06575	F2UG75	CMGC/MAPK protein kinase	F:protein kinase activity; F:ATP binding; P:protein phosphorylation	PF00069	1032	343	3	0.031	0.595	0.759	0.468	XP_449852.1	uncharacterized protein CAGL0M11748g	42.4	5.3e-26	Candida glabrata	Eukaryota;Opisthokonta;Fungi;Dikarya	57.9357	FOREIGN	No_hits		No_hits	1	XP_017985952.1	Eremothecium sinecaudum	43.6	6.9e-26	Eremothecium sinecaudum	Eukaryota;Opisthokonta;Fungi;Dikarya		Urchoanoflagellate
EGD81691	PTSG_02404	F2U239	Uncharacterized protein			858	285	5	0.026	0.6	0.713	0.393	OUT45001.1	hypothetical protein CBB69_09595	35.7	9.8e-26	Phycisphaera sp. TMED9	Bacteria;PVC group;Planctomycetes;Phycisphaerae	57.5848	FOREIGN	No_hits		No_hits	1	OUT45001.1	Phycisphaera sp. TMED9	35.7	9.8e-26	Phycisphaera sp. TMED9	Bacteria;PVC group;Planctomycetes;Phycisphaerae	XP_001743976.1	Urchoanoflagellate
EGD77682	PTSG_08775	F2UKN3	Cobyric acid synthase		PF14145	300	99	1	0.027	0.606	0.755	0.372	WP_073036999.1	hypothetical protein	69.5	2.2e-25	Roseovarius pacificus	Bacteria;Proteobacteria;Alphaproteobacteria;Rhodobacterales	56.7762	FOREIGN	No_hits		No_hits	1	WP_073036999.1	Roseovarius pacificus	69.5	2.2e-25	Roseovarius pacificus	Bacteria;Proteobacteria;Alphaproteobacteria;Rhodobacterales		Urchoanoflagellate
EGD72932	PTSG_04663	F2U827	Uncharacterized protein		PF06739	1593	530	0	-0.052	0.637	0.773	0.339	PCI12838.1	hypothetical protein COB68_14530	30.6	3.1e-25	SAR202 cluster bacterium	Bacteria;Terrabacteria group;Chloroflexi;unclassified Chloroflexi	56.4332	FOREIGN	No_hits		No_hits	1	PCI12838.1	SAR202 cluster bacterium	30.6	3.1e-25	SAR202 cluster bacterium	Bacteria;Terrabacteria group;Chloroflexi;unclassified Chloroflexi		Urchoanoflagellate
EGD83330	PTSG_12101	F2U7B3	Uncharacterized protein	F:guanyl-nucleotide exchange factor activity; C:intracellular; P:small GTPase mediated signal transduction	PF00617;PF00618	3642	1213	7	-0.07	0.628	0.803	0.348	XP_025360683.1	hypothetical protein BDZ90DRAFT_233656	26.9	7.6e-27	Jaminaea rosea	Eukaryota;Opisthokonta;Fungi;Dikarya	56.4015	FOREIGN	No_hits		No_hits	1	XP_014168018.1	Grosmannia clavigera kw1407	27	3.2e-25	Grosmannia clavigera kw1407	Eukaryota;Opisthokonta;Fungi;Dikarya		Urchoanoflagellate
EGD72514	PTSG_00535	F2TWR8	Uncharacterized protein		PF08244;PF00251;PF14295	2088	695	13	0.01	0.561	0.59	0.427	WP_058269321.1	glycoside hydrolase family 32 protein	31.8	9.1e-25	Arthrobacter enclensis	Bacteria;Terrabacteria group;Actinobacteria;Actinobacteria	55.3564	FOREIGN	No_hits		No_hits	1	WP_058269321.1	Arthrobacter enclensis	31.8	9.1e-25	Arthrobacter enclensis	Bacteria;Terrabacteria group;Actinobacteria;Actinobacteria		Urchoanoflagellate
EGD80960	PTSG_01544	F2U0N2	Uncharacterized protein		PF12697	1530	509	14	0.071	0.616	0.667	0.403	WP_113888804.1	alpha/beta fold hydrolase	34.1	1.1e-24	Roseiarcus fermentans	Bacteria;Proteobacteria;Alphaproteobacteria;Rhizobiales	55.1667	FOREIGN	No_hits		No_hits	1	WP_113888804.1	Roseiarcus fermentans	34.1	1.1e-24	Roseiarcus fermentans	Bacteria;Proteobacteria;Alphaproteobacteria;Rhizobiales		Urchoanoflagellate
EGD74686	PTSG_06049	F2UDJ1	Uncharacterized protein	F:hydrolase activity	PF03283	1560	519	11	-0.023	0.599	0.735	0.425	WP_013177675.1	pectin acetylesterase	31.2	1.6e-26	Truepera radiovictrix	Bacteria;Terrabacteria group;Deinococcus-Thermus;Deinococci	54.8566	FOREIGN	No_hits		No_hits	1	WP_027878275.1	Meiothermus cerbereus	35.4	1.5e-24	Meiothermus cerbereus	Bacteria;Terrabacteria group;Deinococcus-Thermus;Deinococci		Urchoanoflagellate
EGD72931	PTSG_04662	F2U826	Uncharacterized protein	F:protein binding	PF13360	1605	534	1	-0.015	0.647	0.759	0.296	OGP24947.1	hypothetical protein A2X99_02695	33.6	1.5e-27	Deltaproteobacteria bacterium GWB2_55_19	Bacteria;Proteobacteria;delta/epsilon subdivisions;Deltaproteobacteria	54.792	FOREIGN	No_hits		No_hits	1	OFV92721.1	Acidobacteria bacterium RIFCSPLOWO2_12_FULL_54_10	30.6	1.6e-24	Acidobacteria bacterium RIFCSPLOWO2_12_FULL_54_10	Bacteria;Acidobacteria;unclassified Acidobacteria;unclassified Acidobacteria (miscellaneous)		Urchoanoflagellate
EGD73174	PTSG_04887	F2U8X1	Uncharacterized protein	F:sulfotransferase activity	PF00685	1056	351	0	-0.059	0.631	0.783	0.378	OQY91853.1	hypothetical protein B6D39_05660	30.8	2.3e-24	Anaerolineae bacterium UTCFX2	Bacteria;Terrabacteria group;Chloroflexi;Anaerolineae	54.4291	FOREIGN	No_hits		No_hits	1	OQY91853.1	Anaerolineae bacterium UTCFX2	30.8	2.3e-24	Anaerolineae bacterium UTCFX2	Bacteria;Terrabacteria group;Chloroflexi;Anaerolineae		Urchoanoflagellate
EGD74137	PTSG_06146	F2UC30	Uncharacterized protein			1515	504	2	0.026	0.617	0.725	0.321	WP_119141977.1	sulfotransferase	35.9	2.5e-24	Promicromonospora thailandica	Bacteria;Terrabacteria group;Actinobacteria;Actinobacteria	54.3458	FOREIGN	No_hits		No_hits	1	WP_119141977.1	Promicromonospora thailandica	35.9	2.5e-24	Promicromonospora thailandica	Bacteria;Terrabacteria group;Actinobacteria;Actinobacteria		Urchoanoflagellate
EGD79699	PTSG_13086	F2UQ31	Uncharacterized protein	F:hydrolase activity		909	302	2	-0.001	0.631	0.735	0.315	EJK70401.1	hypothetical protein THAOC_08242, partial	36.1	4.4e-24	Thalassiosira oceanica	Eukaryota;Sar;Stramenopiles;Ochrophyta	53.7804	FOREIGN	No_hits		No_hits	1	EJK70401.1	Thalassiosira oceanica	36.1	4.4e-24	Thalassiosira oceanica	Eukaryota;Sar;Stramenopiles;Ochrophyta	XP_001743518.1	Urchoanoflagellate
EGD80025	PTSG_10300	F2UQX0	Uncharacterized protein	F:protein binding	PF13360	3549	1182	3	-0.101	0.653	0.757	0.44	WP_083774686.1	hypothetical protein	30	5.9e-24	Cyanothece sp. PCC 7425	Bacteria;Terrabacteria group;Cyanobacteria/Melainabacteria group;Cyanobacteria	53.4871	FOREIGN	No_hits		No_hits	1	WP_083774686.1	Cyanothece sp. PCC 7425	30	5.9e-24	Cyanothece sp. PCC 7425	Bacteria;Terrabacteria group;Cyanobacteria/Melainabacteria group;Cyanobacteria		Urchoanoflagellate
EGD80306	PTSG_10561	F2URQ1	Uncharacterized protein			1812	603	1	-0.045	0.63	0.802	0.348	WP_015195433.1	hypothetical protein	29	2.3e-32	Stanieria cyanosphaera	Bacteria;Terrabacteria group;Cyanobacteria/Melainabacteria group;Cyanobacteria	53.3599	FOREIGN	No_hits		No_hits	1	WP_010479541.1	Acaryochloris sp. CCMEE 5410	26.4	6.7e-24	Acaryochloris sp. CCMEE 5410	Bacteria;Terrabacteria group;Cyanobacteria/Melainabacteria group;Cyanobacteria		Urchoanoflagellate
EGD78982	PTSG_01953	F2TZF8	Uncharacterized protein			1728	575	1	-0.061	0.627	0.739	0.335	XP_002181944.1	predicted protein	30	5.9e-30	Phaeodactylum tricornutum CCAP 1055/1	Eukaryota;Sar;Stramenopiles;Ochrophyta	52.623	FOREIGN	No_hits		No_hits	1	WP_075600170.1	Leptolyngbya sp. 'hensonii'	36.2	1.4e-23	Leptolyngbya sp. 'hensonii'	Bacteria;Terrabacteria group;Cyanobacteria/Melainabacteria group;Cyanobacteria		Urchoanoflagellate
EGD81986	PTSG_11904	F2U2Z2	Uncharacterized protein	F:ATP binding; F:metal ion binding	PF02786;PF01661	4833	1610	13	-0.017	0.624	0.758	0.351	WP_090969486.1	pyruvate carboxylase	54.6	1.8e-23	Nocardioides exalbidus	Bacteria;Terrabacteria group;Actinobacteria;Actinobacteria	52.3717	FOREIGN	No_hits		No_hits	1	WP_090969486.1	Nocardioides exalbidus	54.6	1.8e-23	Nocardioides exalbidus	Bacteria;Terrabacteria group;Actinobacteria;Actinobacteria		Urchoanoflagellate
EGD78903	PTSG_01879	F2TZ79	Uncharacterized protein			2145	714	1	-0.084	0.622	0.727	0.309	XP_002181944.1	predicted protein	44.3	1.5e-27	Phaeodactylum tricornutum CCAP 1055/1	Eukaryota;Sar;Stramenopiles;Ochrophyta	52.3717	FOREIGN	No_hits		No_hits	1	WP_075600170.1	Leptolyngbya sp. 'hensonii'	36.7	1.8e-23	Leptolyngbya sp. 'hensonii'	Bacteria;Terrabacteria group;Cyanobacteria/Melainabacteria group;Cyanobacteria		Urchoanoflagellate
EGD79115	PTSG_12934	F2UNB0	Uncharacterized protein			1866	621	0	-0.046	0.603	0.677	0.329	XP_002181944.1	predicted protein	44.3	6e-28	Phaeodactylum tricornutum CCAP 1055/1	Eukaryota;Sar;Stramenopiles;Ochrophyta	52.0039	FOREIGN	No_hits		No_hits	1	WP_075600170.1	Leptolyngbya sp. 'hensonii'	36.2	2.6e-23	Leptolyngbya sp. 'hensonii'	Bacteria;Terrabacteria group;Cyanobacteria/Melainabacteria group;Cyanobacteria		Urchoanoflagellate
EGD72498	PTSG_11597	F2TWQ2	Uncharacterized protein	F:carbohydrate binding	PF11721	5928	1975	9	-0.008	0.592	0.67	0.401	OGZ41618.1	hypothetical protein A2718_01625	46.6	3.4e-24	Candidatus Ryanbacteria bacterium RIFCSPHIGHO2_01_FULL_44_130	Bacteria;unclassified Bacteria;Bacteria candidate phyla;Patescibacteria group	51.6511	FOREIGN	No_hits		No_hits	1	WP_019505381.1	Pleurocapsa sp. PCC 7319	35.2	3.7e-23	Pleurocapsa sp. PCC 7319	Bacteria;Terrabacteria group;Cyanobacteria/Melainabacteria group;Cyanobacteria		Urchoanoflagellate
EGD78708	PTSG_01687	F2TYN4	Uncharacterized protein	F:nucleic acid binding; F:zinc ion binding		1338	445	3	0.074	0.572	0.593	0.417	XP_002181433.1	predicted protein	33.9	1.9e-23	Phaeodactylum tricornutum CCAP 1055/1	Eukaryota;Sar;Stramenopiles;Ochrophyta	51.5244	FOREIGN	No_hits		No_hits	1	XP_002179276.1	Phaeodactylum tricornutum CCAP 1055/1	38.5	4.2e-23	Phaeodactylum tricornutum CCAP 1055/1	Eukaryota;Sar;Stramenopiles;Ochrophyta		Urchoanoflagellate
EGD81327	PTSG_13177	F2UT68	Uncharacterized protein	F:nucleic acid binding	PF00385	822	273	1	0.077	0.499	0.526	0.51	RFU29059.1	hypothetical protein B7463_g7277, partial	31	4.3e-23	Scytalidium lignicola	Eukaryota;Opisthokonta;Fungi;Dikarya	51.5008	FOREIGN	No_hits		No_hits	1	RFU29059.1	Scytalidium lignicola	31	4.3e-23	Scytalidium lignicola	Eukaryota;Opisthokonta;Fungi;Dikarya		Urchoanoflagellate
EGD79602	PTSG_10450	F2UPP7	Uncharacterized protein			621	206	4	0.113	0.618	0.82	0.37	OUW77555.1	hypothetical protein CBD72_00760	31.5	7.3e-23	Flavobacteriaceae bacterium TMED212	Bacteria;FCB group;Bacteroidetes/Chlorobi group;Bacteroidetes	50.9716	FOREIGN	No_hits		No_hits	1	OUW77555.1	Flavobacteriaceae bacterium TMED212	31.5	7.3e-23	Flavobacteriaceae bacterium TMED212	Bacteria;FCB group;Bacteroidetes/Chlorobi group;Bacteroidetes		Urchoanoflagellate
EGD72698	PTSG_04427	F2U8J0	Uncharacterized protein			1485	494	15	0.086	0.6	0.798	0.371	XP_021881169.1	hypothetical protein BCR41DRAFT_396371	54.7	1.9e-146	Lobosporangium transversale	Eukaryota;Opisthokonta;Fungi;Fungi incertae sedis	50.8926	FOREIGN	No_hits		No_hits	1	AJC48776.1	Allofrancisella guangzhouensis	26.2	7.9e-23	Allofrancisella guangzhouensis	Bacteria;Proteobacteria;Gammaproteobacteria;Thiotrichales		Urchoanoflagellate
EGD72594	PTSG_04330	F2U886	Uncharacterized protein			1401	466	1	0.028	0.622	0.841	0.399	WP_086071446.1	hypothetical protein	32.7	9.7e-23	Bordetella genomosp. 9	Bacteria;Proteobacteria;Betaproteobacteria;Burkholderiales	50.6873	FOREIGN	No_hits		No_hits	1	WP_086071446.1	Bordetella genomosp. 9	32.7	9.7e-23	Bordetella genomosp. 9	Bacteria;Proteobacteria;Betaproteobacteria;Burkholderiales		Urchoanoflagellate
EGD79543	PTSG_10112	F2UPI8	Uncharacterized protein		PF09587	1989	662	0	0.075	0.593	0.586	0.393	WP_095817318.1	metallophosphatase	34.8	1.1e-22	Mesorhizobium sp. WSM3859	Bacteria;Proteobacteria;Alphaproteobacteria;Rhizobiales	50.5616	FOREIGN	No_hits		No_hits	1	WP_095817318.1	Mesorhizobium sp. WSM3859	34.8	1.1e-22	Mesorhizobium sp. WSM3859	Bacteria;Proteobacteria;Alphaproteobacteria;Rhizobiales		Urchoanoflagellate
EGD81843	PTSG_02558	F2U2J1	Uncharacterized protein	F:protein binding; F:ubiquitin-like modifier activating enzyme activity	PF10585	2388	795	9	0.018	0.591	0.696	0.386	KOO33974.1	ubiquitin-activating enzyme e1, partial	36.6	3.7e-22	Chrysochromulina sp. CCMP291	Eukaryota;Haptista;Haptophyta;Prymnesiophyceae	49.3485	FOREIGN	No_hits		No_hits	1	KOO33974.1	Chrysochromulina sp. CCMP291	36.6	3.7e-22	Chrysochromulina sp. CCMP291	Eukaryota;Haptista;Haptophyta;Prymnesiophyceae		Urchoanoflagellate
EGD80646	PTSG_11696	F2U172	Uncharacterized protein	F:GTPase activity; F:GTP binding	PF00071	918	305	4	0.083	0.585	0.619	0.342	XP_014566152.1	hypothetical protein L969DRAFT_89522	34.3	1.4e-22	Mixia osmundae IAM 14324	Eukaryota;Opisthokonta;Fungi;Dikarya	49.2459	FOREIGN	No_hits		No_hits	1	XP_024662756.1	Wickerhamiella sorbophila	38.4	4.1e-22	Wickerhamiella sorbophila	Eukaryota;Opisthokonta;Fungi;Dikarya		Urchoanoflagellate
EGD78106	PTSG_08984	F2ULV7	Uncharacterized protein	F:calcium ion binding	PF13499	1251	416	7	0.06	0.612	0.832	0.359	OLP88149.1	Flagellar calcium-binding protein TB-44A	36.7	7.8e-56	Symbiodinium microadriaticum	Eukaryota;Sar;Alveolata;Dinophyceae	48.669	FOREIGN	No_hits		No_hits	1	XP_002180336.1	Phaeodactylum tricornutum CCAP 1055/1	40.4	7.3e-22	Phaeodactylum tricornutum CCAP 1055/1	Eukaryota;Sar;Stramenopiles;Ochrophyta		Urchoanoflagellate
EGD79625	PTSG_10473	F2UPS0	Uncharacterized protein	F:catalytic activity	PF02811	1206	401	10	0.038	0.598	0.698	0.431	KNZ68269.1	PHP domain-containing protein	31	1.6e-21	Thermincola ferriacetica	Bacteria;Terrabacteria group;Firmicutes;Clostridia	47.8843	FOREIGN	No_hits		No_hits	1	KNZ68269.1	Thermincola ferriacetica	31	1.6e-21	Thermincola ferriacetica	Bacteria;Terrabacteria group;Firmicutes;Clostridia	XP_001743161.1	Urchoanoflagellate
EGD74455	PTSG_05819	F2UCW0	Uncharacterized protein			2991	996	3	-0.073	0.624	0.76	0.341	POY75479.1	hypothetical protein BMF94_1381	32.8	8.1e-35	Rhodotorula taiwanensis	Eukaryota;Opisthokonta;Fungi;Dikarya	47.7665	FOREIGN	No_hits		No_hits	1	WP_113289766.1	Rhodosalinus sp. E84	31.8	1.8e-21	Rhodosalinus sp. E84	Bacteria;Proteobacteria;Alphaproteobacteria;Rhodobacterales		Urchoanoflagellate
EGD77923	PTSG_12900	F2ULC4	Uncharacterized protein	F:sulfotransferase activity	PF00685	1125	374	0	-0.021	0.636	0.817	0.335	WP_028490993.1	sulfotransferase	33.9	1.9e-21	Thioalkalivibrio sp. ALE19	Bacteria;Proteobacteria;Gammaproteobacteria;Chromatiales	47.7124	FOREIGN	No_hits		No_hits	1	WP_028490993.1	Thioalkalivibrio sp. ALE19	33.9	1.9e-21	Thioalkalivibrio sp. ALE19	Bacteria;Proteobacteria;Gammaproteobacteria;Chromatiales		Urchoanoflagellate
EGD80154	PTSG_10836	F2URI5	Uncharacterized protein			1644	547	0	0.049	0.584	0.667	0.414	OGP24947.1	hypothetical protein A2X99_02695	29	3.2e-25	Deltaproteobacteria bacterium GWB2_55_19	Bacteria;Proteobacteria;delta/epsilon subdivisions;Deltaproteobacteria	47.6123	FOREIGN	No_hits		No_hits	1	ATB50353.1	Myxococcus macrosporus DSM 14697	29.7	2.1e-21	Myxococcus macrosporus DSM 14697	Bacteria;Proteobacteria;delta/epsilon subdivisions;Deltaproteobacteria		Urchoanoflagellate
EGD80879	PTSG_01465	F2U0F1	NOTCH2 protein	F:nucleic acid binding; F:calcium ion binding; P:homophilic cell adhesion via plasma membrane adhesion molecules; F:zinc ion binding; C:membrane	PF00028;PF00008;PF16070	6720	2239	7	-0.038	0.613	0.716	0.389	XP_002181433.1	predicted protein	32.5	8.4e-48	Phaeodactylum tricornutum CCAP 1055/1	Eukaryota;Sar;Stramenopiles;Ochrophyta	47.2557	FOREIGN	No_hits		No_hits	1	WP_009094436.1	Rhodopirellula sp. SWK7	26.5	3e-21	Rhodopirellula sp. SWK7	Bacteria;PVC group;Planctomycetes;Planctomycetia		Urchoanoflagellate
EGD73562	PTSG_05269	F2U9Y7	Uncharacterized protein	F:protein binding	PF12796;PF13271;PF00400	6012	2003	38	0.056	0.598	0.788	0.39	OGO65051.1	hypothetical protein A2Z45_05195	32.1	1.7e-87	Chloroflexi bacterium RBG_19FT_COMBO_55_16	Bacteria;Terrabacteria group;Chloroflexi;unclassified Chloroflexi	46.9797	FOREIGN	XP_011662592.1	Strongylocentrotus purpuratus	25.7	4.3e-67	OGO65051.1	Chloroflexi bacterium RBG_19FT_COMBO_55_16	32.1	1.7e-87	Chloroflexi bacterium RBG_19FT_COMBO_55_16	Bacteria;Terrabacteria group;Chloroflexi;unclassified Chloroflexi		Urchoanoflagellate
EGD74739	PTSG_06102	F2UDP4	Uncharacterized protein	F:sulfotransferase activity; C:integral component of membrane		1818	605	6	0.033	0.585	0.634	0.333	XP_009043021.1	hypothetical protein AURANDRAFT_69028	34.5	6.9e-21	Aureococcus anophagefferens	Eukaryota;Sar;Stramenopiles;Pelagophyceae	46.4228	FOREIGN	No_hits		No_hits	1	XP_009043021.1	Aureococcus anophagefferens	34.5	6.9e-21	Aureococcus anophagefferens	Eukaryota;Sar;Stramenopiles;Pelagophyceae		Urchoanoflagellate
EGD79311	PTSG_09725	F2UNV6	Uncharacterized protein	C:membrane; P:transmembrane transport	PF00924	3402	1133	14	0.034	0.595	0.691	0.372	OAG30830.1	hypothetical protein NEIG_00314	33.9	5.1e-25	Nematocida sp. ERTm5	Eukaryota;Opisthokonta;Fungi;Fungi incertae sedis	46.3261	FOREIGN	No_hits		No_hits	1	GAO48494.1	Saitoella complicata NRRL Y-17804	30.5	7.6e-21	Saitoella complicata NRRL Y-17804	Eukaryota;Opisthokonta;Fungi;Dikarya		Urchoanoflagellate
EGD73433	PTSG_05136	F2UAL7	Uncharacterized protein			2208	735	0	-0.011	0.618	0.732	0.36	GAX18185.1	hypothetical protein FisN_25Hh169	39.8	5.3e-23	Fistulifera solaris	Eukaryota;Sar;Stramenopiles;Ochrophyta	45.9564	FOREIGN	No_hits		No_hits	1	WP_069967279.1	Desertifilum sp. IPPAS B-1220	34.6	1.1e-20	Desertifilum sp. IPPAS B-1220	Bacteria;Terrabacteria group;Cyanobacteria/Melainabacteria group;Cyanobacteria		Urchoanoflagellate
EGD79627	PTSG_10475	F2UPS2	Uncharacterized protein	F:Rho guanyl-nucleotide exchange factor activity; P:regulation of Rho protein signal transduction	PF00621	3471	1156	5	-0.062	0.63	0.726	0.289	XP_021877494.1	hypothetical protein BCR41DRAFT_168920	33.2	5.4e-22	Lobosporangium transversale	Eukaryota;Opisthokonta;Fungi;Fungi incertae sedis	45.7893	FOREIGN	No_hits		No_hits	1	PWN50808.1	Violaceomyces palustris	29.1	1.3e-20	Violaceomyces palustris	Eukaryota;Opisthokonta;Fungi;Dikarya		Urchoanoflagellate
EGD76620	PTSG_07734	F2UHM1	Uncharacterized protein	F:protein binding	PF16403;PF07699;PF00017;PF00020	5229	1742	39	-0.029	0.622	0.73	0.5	WP_118385939.1	DUF5011 domain-containing protein	37.8	2.6e-20	Aquimarina sp. AD1	Bacteria;FCB group;Bacteroidetes/Chlorobi group;Bacteroidetes	45.0962	FOREIGN	No_hits		No_hits	1	WP_118385939.1	Aquimarina sp. AD1	37.8	2.6e-20	Aquimarina sp. AD1	Bacteria;FCB group;Bacteroidetes/Chlorobi group;Bacteroidetes		Urchoanoflagellate
EGD75965	PTSG_00673	F2TX56	Isocitrate dehydrogenase [NADP] (EC 1.1.1.42)	F:isocitrate dehydrogenase (NADP+) activity; P:tricarboxylic acid cycle	PF00180	1440	479	9	0.078	0.619	0.832	0.354	OGQ21626.1	NADP-dependent isocitrate dehydrogenase	71.8	3.3e-191	Deltaproteobacteria bacterium RBG_16_71_12	Bacteria;Proteobacteria;delta/epsilon subdivisions;Deltaproteobacteria	438.6	FOREIGN	No_hits		No_hits	1	OGQ21626.1	Deltaproteobacteria bacterium RBG_16_71_12	71.8	3.3e-191	Deltaproteobacteria bacterium RBG_16_71_12	Bacteria;Proteobacteria;delta/epsilon subdivisions;Deltaproteobacteria	XP_001748689.1	Urchoanozoan
EGD77258	PTSG_12712	F2UJF9	Uncharacterized protein	F:catalytic activity; F:carbohydrate binding	PF05592;PF17389;PF17390;PF08531;PF02140	2838	945	29	0.05	0.575	0.664	0.445	PYV12575.1	alpha-L-rhamnosidase	36.8	3e-132	Acidobacteria bacterium	Bacteria;Acidobacteria;unclassified Acidobacteria;unclassified Acidobacteria (miscellaneous)	302.843	FOREIGN	No_hits		No_hits	1	PYV12575.1	Acidobacteria bacterium	36.8	3e-132	Acidobacteria bacterium	Bacteria;Acidobacteria;unclassified Acidobacteria;unclassified Acidobacteria (miscellaneous)		Urchoanozoan
EGD78390	PTSG_12887	F2UMP1	Uncharacterized protein	F:semaphorin receptor activity; P:semaphorin-plexin signaling pathway	PF01833	10278	3425	2	-0.088	0.65	0.742	0.529	PHR02316.1	hypothetical protein COB29_14000, partial	35.6	1.6e-279	Sulfitobacter sp.	Bacteria;Proteobacteria;Alphaproteobacteria;Rhodobacterales	258.072	FOREIGN	XP_019848673.1	Amphimedon queenslandica	28.9	1.2e-88	PHR02316.1	Sulfitobacter sp.	35.6	1.6e-279	Sulfitobacter sp.	Bacteria;Proteobacteria;Alphaproteobacteria;Rhodobacterales		Urchoanozoan
EGD78400	PTSG_12890	F2UMQ1	Uncharacterized protein (Fragment)	F:semaphorin receptor activity; P:semaphorin-plexin signaling pathway	PF01833	19050	6350	2	-0.03	0.637	0.678	0.382	PHR02316.1	hypothetical protein COB29_14000, partial	38.8	0	Sulfitobacter sp.	Bacteria;Proteobacteria;Alphaproteobacteria;Rhodobacterales	246.367	FOREIGN	XP_019848673.1	Amphimedon queenslandica	27	9.9e-94	PHR02316.1	Sulfitobacter sp.	38.8	0	Sulfitobacter sp.	Bacteria;Proteobacteria;Alphaproteobacteria;Rhodobacterales		Urchoanozoan
EGD74320	PTSG_06330	F2UCL3	Uncharacterized protein		PF14323;PF16216	2340	779	5	0.023	0.613	0.758	0.364	KXK30989.1	hypothetical protein UZ16_OP3001003050	35.4	3.6e-107	Omnitrophica bacterium OLB16	Bacteria;PVC group;Candidatus Omnitrophica;unclassified Candidatus Omnitrophica	245.096	FOREIGN	No_hits		No_hits	1	KXK30989.1	Omnitrophica bacterium OLB16	35.4	3.6e-107	Omnitrophica bacterium OLB16	Bacteria;PVC group;Candidatus Omnitrophica;unclassified Candidatus Omnitrophica	XP_001742799.1	Urchoanozoan
EGD81415	PTSG_11840	F2U1B3	Uncharacterized protein	F:protein binding	PF08007;PF01833	25650	8549	29	-0.073	0.631	0.698	0.339	PHR02316.1	hypothetical protein COB29_14000, partial	35	3.3e-278	Sulfitobacter sp.	Bacteria;Proteobacteria;Alphaproteobacteria;Rhodobacterales	242.108	FOREIGN	XP_019848673.1	Amphimedon queenslandica	27.9	1.4e-95	PHR02316.1	Sulfitobacter sp.	35	3.3e-278	Sulfitobacter sp.	Bacteria;Proteobacteria;Alphaproteobacteria;Rhodobacterales		Urchoanozoan
EGD83315	PTSG_03923	F2U798	Uncharacterized protein	F:semaphorin receptor activity; P:semaphorin-plexin signaling pathway	PF01833	15537	5178	1	-0.032	0.647	0.768	0.273	PHR02316.1	hypothetical protein COB29_14000, partial	37.1	0	Sulfitobacter sp.	Bacteria;Proteobacteria;Alphaproteobacteria;Rhodobacterales	234.677	FOREIGN	XP_019848673.1	Amphimedon queenslandica	30.8	8.3e-99	PHR02316.1	Sulfitobacter sp.	37.1	0	Sulfitobacter sp.	Bacteria;Proteobacteria;Alphaproteobacteria;Rhodobacterales		Urchoanozoan
EGD82391	PTSG_13198	F2UTD8	Uncharacterized protein (Fragment)	F:semaphorin receptor activity; P:semaphorin-plexin signaling pathway	PF01833	7024	2341	0	-0.138	0.646	0.721	0.347	PHR02316.1	hypothetical protein COB29_14000, partial	39.1	0	Sulfitobacter sp.	Bacteria;Proteobacteria;Alphaproteobacteria;Rhodobacterales	225.916	FOREIGN	XP_019848673.1	Amphimedon queenslandica	31.7	1.3e-102	PHR02316.1	Sulfitobacter sp.	39.1	0	Sulfitobacter sp.	Bacteria;Proteobacteria;Alphaproteobacteria;Rhodobacterales		Urchoanozoan
EGD82488	PTSG_03137	F2U4C2	Uncharacterized protein	F:methyltransferase activity	PF01189	2877	958	20	-0.036	0.593	0.665	0.271	XP_022841357.1	RNA (C5-cytosine) methyltransferase	31.2	2.7e-88	Ostreococcus tauri	Eukaryota;Viridiplantae;Chlorophyta;Mamiellophyceae	201.634	FOREIGN	No_hits		No_hits	1	XP_022841357.1	Ostreococcus tauri	31.2	2.7e-88	Ostreococcus tauri	Eukaryota;Viridiplantae;Chlorophyta;Mamiellophyceae		Urchoanozoan
EGD76938	PTSG_07279	F2UIZ0	Uncharacterized protein	F:hydrolase activity, hydrolyzing O-glycosyl compounds; P:carbohydrate metabolic process; F:carbohydrate binding	PF02140;PF01229	1863	620	12	-0.006	0.587	0.689	0.351	OLP77853.1	Brefeldin A-inhibited guanine nucleotide-exchange protein 2	48.9	1.8e-104	Symbiodinium microadriaticum	Eukaryota;Sar;Alveolata;Dinophyceae	199.919	FOREIGN	No_hits		No_hits	1	WP_026443432.1	Acidobacterium ailaaui	44.6	1.5e-87	Acidobacterium ailaaui	Bacteria;Acidobacteria;Acidobacteriia;Acidobacteriales		Urchoanozoan
EGD80876	PTSG_01463	F2U0E8	Major facilitator superfamily transporter permease	F:acetyl-CoA transmembrane transporter activity; C:integral component of membrane	PF13000	1332	443	4	0.029	0.61	0.45	0.343	WP_104977724.1	MFS transporter	40.9	1.8e-63	Sorangium cellulosum	Bacteria;Proteobacteria;delta/epsilon subdivisions;Deltaproteobacteria	144.475	FOREIGN	No_hits		No_hits	1	WP_104977724.1	Sorangium cellulosum	40.9	1.8e-63	Sorangium cellulosum	Bacteria;Proteobacteria;delta/epsilon subdivisions;Deltaproteobacteria		Urchoanozoan
EGD73857	PTSG_12337	F2UBJ1	Uncharacterized protein	F:catalytic activity; P:biosynthetic process; F:pyridoxal phosphate binding	PF00155	1179	392	10	0.039	0.604	0.73	0.369	PJB69811.1	hypothetical protein CO093_09460	38	2.1e-63	Alphaproteobacteria bacterium CG_4_9_14_3_um_filter_47_13	Bacteria;Proteobacteria;Alphaproteobacteria;unclassified Alphaproteobacteria	144.321	FOREIGN	No_hits		No_hits	1	PJB69811.1	Alphaproteobacteria bacterium CG_4_9_14_3_um_filter_47_13	38	2.1e-63	Alphaproteobacteria bacterium CG_4_9_14_3_um_filter_47_13	Bacteria;Proteobacteria;Alphaproteobacteria;unclassified Alphaproteobacteria		Urchoanozoan
EGD79139	PTSG_12944	F2UND4	NAD+ kinase	F:NAD+ kinase activity; P:protein glycosylation; P:NADP biosynthetic process; F:fucosyltransferase activity; C:membrane; P:NAD metabolic process	PF00852;PF01513	2472	823	9	-0.006	0.592	0.681	0.37	WP_012521740.1	NAD kinase	57.4	2.9e-62	Phenylobacterium zucineum	Bacteria;Proteobacteria;Alphaproteobacteria;Caulobacterales	139.582	FOREIGN	No_hits		No_hits	1	PJI43369.1	Ferrovibrio sp.	58.3	2.4e-61	Ferrovibrio sp.	Bacteria;Proteobacteria;Alphaproteobacteria;Rhodospirillales	XP_001742787.1	Urchoanozoan
EGD74187	PTSG_06197	F2UC80	Uncharacterized protein			1035	344	0	0.048	0.592	0.78	0.329	WP_087325954.1	sulfotransferase	37.6	3.2e-55	Parabacteroides sp. An277	Bacteria;FCB group;Bacteroidetes/Chlorobi group;Bacteroidetes	125.479	FOREIGN	No_hits		No_hits	1	WP_087325954.1	Parabacteroides sp. An277	37.6	3.2e-55	Parabacteroides sp. An277	Bacteria;FCB group;Bacteroidetes/Chlorobi group;Bacteroidetes		Urchoanozoan
EGD77307	PTSG_12719	F2UJK8	Uncharacterized protein	F:calcium ion binding	PF14704;PF07645	6492	2163	23	-0.031	0.615	0.8	0.39	EJK51241.1	hypothetical protein THAOC_29604	22.7	2.2e-53	Thalassiosira oceanica	Eukaryota;Sar;Stramenopiles;Ochrophyta	121.249	FOREIGN	No_hits		No_hits	1	EJK51241.1	Thalassiosira oceanica	22.7	2.2e-53	Thalassiosira oceanica	Eukaryota;Sar;Stramenopiles;Ochrophyta		Urchoanozoan
EGD77308	PTSG_12719	F2UJK8	Uncharacterized protein	F:calcium ion binding	PF14704;PF07645	6930	2309	6	-0.023	0.612	0.791	0.364	EJK51241.1	hypothetical protein THAOC_29604	22.7	2.4e-53	Thalassiosira oceanica	Eukaryota;Sar;Stramenopiles;Ochrophyta	121.162	FOREIGN	No_hits		No_hits	1	EJK51241.1	Thalassiosira oceanica	22.7	2.4e-53	Thalassiosira oceanica	Eukaryota;Sar;Stramenopiles;Ochrophyta		Urchoanozoan
EGD81154	PTSG_11194	F2USP5	Uncharacterized protein	F:calcium ion binding	PF14704;PF07645	6915	2304	19	0	0.602	0.782	0.368	EJK68158.1	hypothetical protein THAOC_10687, partial	22.1	8.4e-51	Thalassiosira oceanica	Eukaryota;Sar;Stramenopiles;Ochrophyta	115.304	FOREIGN	No_hits		No_hits	1	EJK68158.1	Thalassiosira oceanica	22.1	8.4e-51	Thalassiosira oceanica	Eukaryota;Sar;Stramenopiles;Ochrophyta		Urchoanozoan
EGD74146	PTSG_06155	F2UC39	Uncharacterized protein	F:monooxygenase activity; F:iron ion binding; F:oxidoreductase activity, acting on paired donors, with incorporation or reduction of molecular oxygen; F:heme binding; P:oxidation-reduction process	PF00067	1692	563	6	-0.017	0.581	0.692	0.414	WP_083123429.1	cytochrome	33.3	9.5e-49	Mycolicibacterium tusciae	Bacteria;Terrabacteria group;Actinobacteria;Actinobacteria	110.575	FOREIGN	No_hits		No_hits	1	WP_083123429.1	Mycolicibacterium tusciae	33.3	9.5e-49	Mycolicibacterium tusciae	Bacteria;Terrabacteria group;Actinobacteria;Actinobacteria		Urchoanozoan
EGD74518	PTSG_05882	F2UD23	Uncharacterized protein	F:calcium ion binding; P:homophilic cell adhesion via plasma membrane adhesion molecules; C:membrane	PF00028;PF00017	5571	1856	5	-0.056	0.657	0.851	0.326	WP_008677448.1	cadherin repeat domain-containing protein	26.1	6.5e-46	Rhodopirellula sallentina	Bacteria;PVC group;Planctomycetes;Planctomycetia	99.7662	FOREIGN	No_hits		No_hits	1	OQW33699.1	Nitrospira sp. HN-bin3	30.1	4.7e-44	Nitrospira sp. HN-bin3	Bacteria;Nitrospirae;Nitrospira;Nitrospirales		Urchoanozoan
EGD77914	PTSG_09549	F2ULB5	Uncharacterized protein	F:calcium ion binding	PF14704;PF07645	6915	2304	19	0.004	0.594	0.762	0.384	EJK68158.1	hypothetical protein THAOC_10687, partial	22.1	1.6e-49	Thalassiosira oceanica	Eukaryota;Sar;Stramenopiles;Ochrophyta	82.1999	FOREIGN	No_hits		No_hits	1	WP_109741402.1	Arcicella aurantiaca	29.1	2e-36	Arcicella aurantiaca	Bacteria;FCB group;Bacteroidetes/Chlorobi group;Bacteroidetes		Urchoanozoan
EGD79681	PTSG_10665	F2UQ13	Uncharacterized protein	F:calcium ion binding	PF14704;PF07645	7245	2414	18	0.019	0.594	0.75	0.384	EJK51241.1	hypothetical protein THAOC_29604	22.8	2.4e-48	Thalassiosira oceanica	Eukaryota;Sar;Stramenopiles;Ochrophyta	78.9418	FOREIGN	No_hits		No_hits	1	WP_109741402.1	Arcicella aurantiaca	28	5.2e-35	Arcicella aurantiaca	Bacteria;FCB group;Bacteroidetes/Chlorobi group;Bacteroidetes		Urchoanozoan
EGD74786	PTSG_07019	F2UDT6	Uncharacterized protein	F:calcium ion binding	PF14704;PF07645	6954	2317	19	0.038	0.594	0.774	0.409	EJK51241.1	hypothetical protein THAOC_29604	24.2	3.7e-54	Thalassiosira oceanica	Eukaryota;Sar;Stramenopiles;Ochrophyta	78.4504	FOREIGN	No_hits		No_hits	1	WP_109741402.1	Arcicella aurantiaca	29.2	8.5e-35	Arcicella aurantiaca	Bacteria;FCB group;Bacteroidetes/Chlorobi group;Bacteroidetes		Urchoanozoan
EGD82935	PTSG_03568	F2U5Z4	Uncharacterized protein	F:exo-alpha-sialidase activity	PF13088	1248	415	0	-0.054	0.633	0.72	0.362	ODS73339.1	glycosyl hydrolase	30.3	9.8e-35	Cytophagaceae bacterium SCN 52-12	Bacteria;FCB group;Bacteroidetes/Chlorobi group;Bacteroidetes	78.3081	FOREIGN	No_hits		No_hits	1	ODS73339.1	Cytophagaceae bacterium SCN 52-12	30.3	9.8e-35	Cytophagaceae bacterium SCN 52-12	Bacteria;FCB group;Bacteroidetes/Chlorobi group;Bacteroidetes		Urchoanozoan
EGD77163	PTSG_07496	F2UIW4	Hemagglutinin/amebocyte aggregation factor	F:calcium ion binding	PF14704;PF07645	6897	2298	14	-0.005	0.61	0.57	0.418	EJK51241.1	hypothetical protein THAOC_29604	24.2	2.1e-54	Thalassiosira oceanica	Eukaryota;Sar;Stramenopiles;Ochrophyta	77.9514	FOREIGN	No_hits		No_hits	1	WP_109741402.1	Arcicella aurantiaca	29.1	1.4e-34	Arcicella aurantiaca	Bacteria;FCB group;Bacteroidetes/Chlorobi group;Bacteroidetes		Urchoanozoan
EGD82843	PTSG_03475	F2U5Q2	Uncharacterized protein	F:calcium ion binding	PF07645	6405	2134	13	0.049	0.592	0.774	0.383	EJK51241.1	hypothetical protein THAOC_29604	24.3	9.8e-54	Thalassiosira oceanica	Eukaryota;Sar;Stramenopiles;Ochrophyta	75.89	FOREIGN	No_hits		No_hits	1	WP_044218400.1	Phaeodactylibacter xiamenensis	27.2	1.1e-33	Phaeodactylibacter xiamenensis	Bacteria;FCB group;Bacteroidetes/Chlorobi group;Bacteroidetes		Urchoanozoan
EGD80231	PTSG_13117	F2URC8	Uncharacterized protein			15396	5131	8	-0.143	0.638	0.804	0.327	PZU48044.1	hypothetical protein DI568_08805	23.8	2.1e-33	Sphingomonas sp.	Bacteria;Proteobacteria;Alphaproteobacteria;Sphingomonadales	75.2434	FOREIGN	No_hits		No_hits	1	PZU48044.1	Sphingomonas sp.	23.8	2.1e-33	Sphingomonas sp.	Bacteria;Proteobacteria;Alphaproteobacteria;Sphingomonadales		Urchoanozoan
EGD76248	PTSG_11664	F2TXY9	Uncharacterized protein	F:calcium ion binding	PF14704;PF07645	7107	2368	19	0.034	0.598	0.773	0.428	EJK51241.1	hypothetical protein THAOC_29604	23.3	9.2e-53	Thalassiosira oceanica	Eukaryota;Sar;Stramenopiles;Ochrophyta	73.8934	FOREIGN	No_hits		No_hits	1	WP_109741402.1	Arcicella aurantiaca	27.6	8.1e-33	Arcicella aurantiaca	Bacteria;FCB group;Bacteroidetes/Chlorobi group;Bacteroidetes		Urchoanozoan
EGD79116	PTSG_09843	F2UNB1	Uncharacterized protein	P:proteolysis; F:serine-type peptidase activity	PF00326	1965	654	18	-0.007	0.607	0.701	0.433	XP_002779800.1	acylamino-acid-releasing enzyme, putative	31	2.9e-33	Perkinsus marinus ATCC 50983	Eukaryota;Sar;Alveolata;Perkinsozoa	73.0409	FOREIGN	No_hits		No_hits	1	GBC81135.1	bacterium HR10	32.8	1.9e-32	bacterium HR10	Bacteria;unclassified Bacteria;unclassified Bacteria (miscellaneous);bacterium HR10	XP_001746495.1	Urchoanozoan
EGD77107	PTSG_07442	F2UIQ8	Uncharacterized protein	F:calcium ion binding	PF14704;PF07645	5817	1938	13	-0.045	0.59	0.739	0.361	EJK49058.1	hypothetical protein THAOC_32102	26.7	2.1e-39	Thalassiosira oceanica	Eukaryota;Sar;Stramenopiles;Ochrophyta	61.5279	FOREIGN	No_hits		No_hits	1	WP_116984106.1	Emticicia sp. C21	27.6	1.9e-27	Emticicia sp. C21	Bacteria;FCB group;Bacteroidetes/Chlorobi group;Bacteroidetes		Urchoanozoan
EGD80412	PTSG_11057	F2US07	Uncharacterized protein	F:calcium ion binding	PF14704;PF07645	7047	2348	14	-0.035	0.595	0.756	0.337	EJK51241.1	hypothetical protein THAOC_29604	22.8	9.4e-50	Thalassiosira oceanica	Eukaryota;Sar;Stramenopiles;Ochrophyta	60.5604	FOREIGN	No_hits		No_hits	1	WP_116984106.1	Emticicia sp. C21	28.1	5e-27	Emticicia sp. C21	Bacteria;FCB group;Bacteroidetes/Chlorobi group;Bacteroidetes		Urchoanozoan
EGD82477	PTSG_03126	F2U4B1	Uncharacterized protein	F:oxidoreductase activity; P:oxidation-reduction process	PF01266	1731	576	1	-0.109	0.636	0.764	0.352	WP_112004432.1	D-amino acid dehydrogenase	29.4	1.4e-26	Burkholderia sp. yr520	Bacteria;Proteobacteria;Betaproteobacteria;Burkholderiales	59.5307	FOREIGN	No_hits		No_hits	1	WP_112004432.1	Burkholderia sp. yr520	29.4	1.4e-26	Burkholderia sp. yr520	Bacteria;Proteobacteria;Betaproteobacteria;Burkholderiales	XP_001743055.1	Urchoanozoan
EGD74614	PTSG_05978	F2UDB9	Amine oxidase (EC 1.4.3.-)	F:oxidoreductase activity; P:oxidation-reduction process	PF01593	1440	479	10	-0.108	0.622	0.714	0.414	WP_097211730.1	MULTISPECIES: FAD-dependent oxidoreductase	29.6	9.3e-29	Rhodococcus	Bacteria;Terrabacteria group;Actinobacteria;Actinobacteria	55.996	FOREIGN	No_hits		No_hits	1	WP_092388485.1	Curtobacterium sp. YR515	28.2	4.8e-25	Curtobacterium sp. YR515	Bacteria;Terrabacteria group;Actinobacteria;Actinobacteria		Urchoanozoan
EGD72865	PTSG_04594	F2U7W0	Uncharacterized protein	F:hydrolase activity, hydrolyzing O-glycosyl compounds; P:carbohydrate metabolic process	PF17801	999	332	4	0.042	0.593	0.699	0.402	AHG92653.1	glycoside hydrolase clan GH-D (plasmid)	34.4	2.1e-24	Gemmatirosa kalamazoonesis	Bacteria;FCB group;Gemmatimonadetes;Gemmatimonadetes	54.5201	FOREIGN	No_hits		No_hits	1	AHG92653.1	Gemmatirosa kalamazoonesis	34.4	2.1e-24	Gemmatirosa kalamazoonesis	Bacteria;FCB group;Gemmatimonadetes;Gemmatimonadetes	XP_001743684.1	Urchoanozoan
EGD72484	PTSG_00510	F2TWN8	Uncharacterized protein	C:integral component of membrane; P:vesicle-mediated transport	PF14705;PF00957	4788	1595	23	-0.033	0.605	0.68	0.451	OTA02134.1	v-SNARE Ykt6, trafficking to and within Golgi	74.7	1e-23	Trichoderma parareesei	Eukaryota;Opisthokonta;Fungi;Dikarya	52.9595	FOREIGN	No_hits		No_hits	1	OTA02134.1	Trichoderma parareesei	74.7	1e-23	Trichoderma parareesei	Eukaryota;Opisthokonta;Fungi;Dikarya		Urchoanozoan
EGD82750	PTSG_12021	F2U534	Uncharacterized protein			432	143	0	0.05	0.587	0.832	0.317	AQT70082.1	hypothetical protein STSP2_03284	42.7	2.3e-23	Phycisphaerae bacterium ST-NAGAB-D1	Bacteria;PVC group;Planctomycetes;Phycisphaerae	52.1265	FOREIGN	No_hits		No_hits	1	AQT70082.1	Phycisphaerae bacterium ST-NAGAB-D1	42.7	2.3e-23	Phycisphaerae bacterium ST-NAGAB-D1	Bacteria;PVC group;Planctomycetes;Phycisphaerae		Urchoanozoan
EGD79506	PTSG_10077	F2UPF1	Uncharacterized protein			789	262	0	-0.033	0.588	0.681	0.352	WP_025226285.1	hypothetical protein	34.2	8.7e-21	Fimbriimonas ginsengisoli	Bacteria;Terrabacteria group;Armatimonadetes;Fimbriimonadia	45.1354	FOREIGN	No_hits		No_hits	1	SFP07021.1	Ralstonia sp. NFACC01	35.6	2.5e-20	Ralstonia sp. NFACC01	Bacteria;Proteobacteria;Betaproteobacteria;Burkholderiales		Urchoanozoan
EGD72866	PTSG_04595	F2U7W1	Uncharacterized protein			2418	805	0	-0.008	0.634	0.782	0.359	XP_002181944.1	predicted protein	34.3	5.7e-39	Phaeodactylum tricornutum CCAP 1055/1	Eukaryota;Sar;Stramenopiles;Ochrophyta	75.2434	FOREIGN	No_hits		No_hits	1	WP_082431603.1	Limnohabitans sp. 63ED37-2	32.9	2.1e-33	Limnohabitans sp. 63ED37-2	Bacteria;Proteobacteria;Betaproteobacteria;Burkholderiales		Urholozoan
EGD80917	PTSG_01501	F2U0I9	Uncharacterized protein	F:calcium ion binding; P:homophilic cell adhesion via plasma membrane adhesion molecules; C:membrane	PF00028	1698	565	3	-0.026	0.616	0.737	0.352	BAR60925.1	hypothetical protein NK6_7774	29.4	2e-22	Bradyrhizobium diazoefficiens	Bacteria;Proteobacteria;Alphaproteobacteria;Rhizobiales	49.9637	FOREIGN	No_hits		No_hits	1	BAR60925.1	Bradyrhizobium diazoefficiens	29.4	2e-22	Bradyrhizobium diazoefficiens	Bacteria;Proteobacteria;Alphaproteobacteria;Rhizobiales		Urholozoan
EGD72903	PTSG_04632	F2U7Z8	Uncharacterized protein	F:DNA binding; F:DNA-directed DNA polymerase activity; C:gamma DNA polymerase complex; P:DNA replication	PF00476;PF18136	3183	1060	24	-0.015	0.579	0.637	0.39	XP_003655243.1	hypothetical protein THITE_2118711	37	8e-166	Thielavia terrestris NRRL 8126	Eukaryota;Opisthokonta;Fungi;Dikarya	380.15	FOREIGN	No_hits		No_hits	1	XP_003655243.1	Thielavia terrestris NRRL 8126	37	8e-166	Thielavia terrestris NRRL 8126	Eukaryota;Opisthokonta;Fungi;Dikarya		Uropisthokont
EGD79195	PTSG_09923	F2UNJ0	D-alanine-D-alanine ligase	F:ATP binding; F:D-alanine-D-alanine ligase activity; F:metal ion binding	PF07478;PF13649	2490	829	0	0.004	0.661	0.477	0.34	XP_006675824.1	hypothetical protein BATDEDRAFT_34316	41	7e-141	Batrachochytrium dendrobatidis JAM81	Eukaryota;Opisthokonta;Fungi;Fungi incertae sedis	315.272	FOREIGN	No_hits		No_hits	1	RIK64128.1	Planctomycetes bacterium	43.3	1.2e-137	Planctomycetes bacterium	Bacteria;PVC group;Planctomycetes;unclassified Planctomycetes		Uropisthokont
EGD80166	PTSG_10848	F2URJ7	Bleomycin hydrolase	F:cysteine-type endopeptidase activity; P:proteolysis	PF03051	1338	445	5	0.069	0.587	0.811	0.356	CBN77377.1	similar to bleomycin hydrolase	49.3	6.4e-125	Ectocarpus siliculosus	Eukaryota;Sar;Stramenopiles;Ochrophyta	268.338	FOREIGN	No_hits		No_hits	1	OJU63863.1	Armatimonadetes bacterium 55-13	49.3	2.9e-117	Armatimonadetes bacterium 55-13	Bacteria;Terrabacteria group;Armatimonadetes;unclassified Armatimonadetes		Uropisthokont
EGD77759	PTSG_08848	F2UKW0	Uncharacterized protein	F:lyase activity; C:periplasmic space	PF05426	1362	453	13	0.039	0.586	0.705	0.378	PYX99190.1	hypothetical protein DMG64_19935	36	6.1e-54	Acidobacteria bacterium	Bacteria;Acidobacteria;unclassified Acidobacteria;unclassified Acidobacteria (miscellaneous)	122.531	FOREIGN	No_hits		No_hits	1	PYX99190.1	Acidobacteria bacterium	36	6.1e-54	Acidobacteria bacterium	Bacteria;Acidobacteria;unclassified Acidobacteria;unclassified Acidobacteria (miscellaneous)		Uropisthokont
EGD82849	PTSG_03481	F2U5Q8	Uncharacterized protein	F:oxidoreductase activity, acting on the aldehyde or oxo group of donors, NAD or NADP as acceptor; P:oxidation-reduction process	PF00171	390	129	3	0.043	0.545	0.61	0.415	CCA21930.1	unnamed protein product	65	5.2e-43	Albugo laibachii Nc14	Eukaryota;Sar;Stramenopiles;Oomycota	93.6175	FOREIGN	No_hits		No_hits	1	WP_026988220.1	Fodinicurvata fenggangensis	69.5	2.2e-41	Fodinicurvata fenggangensis	Bacteria;Proteobacteria;Alphaproteobacteria;Rhodospirillales		Uropisthokont
EGD81790	PTSG_02503	F2U2D8	SAM binding domain-containing protein		PF13649	762	253	1	0.003	0.623	0.761	0.409	WP_051261301.1	class I SAM-dependent methyltransferase	38.6	1.4e-36	Desulfovibrio inopinatus	Bacteria;Proteobacteria;delta/epsilon subdivisions;Deltaproteobacteria	82.5566	FOREIGN	No_hits		No_hits	1	WP_051261301.1	Desulfovibrio inopinatus	38.6	1.4e-36	Desulfovibrio inopinatus	Bacteria;Proteobacteria;delta/epsilon subdivisions;Deltaproteobacteria		Uropisthokont
EGD83060	PTSG_03697	F2U6B9	Uncharacterized protein	P:cation transport; F:solute:proton antiporter activity; C:integral component of membrane; P:transmembrane transport	PF00999	1977	658	1	-0.018	0.619	0.713	0.37	XP_003059144.1	monovalent Cation:Proton antiporter-2 family	42.4	9.7e-77	Micromonas pusilla CCMP1545	Eukaryota;Viridiplantae;Chlorophyta;Mamiellophyceae	70.0992	FOREIGN	No_hits		No_hits	1	RIK36481.1	Chloroflexi bacterium	29.6	3.6e-31	Chloroflexi bacterium	Bacteria;Terrabacteria group;Chloroflexi;unclassified Chloroflexi		Uropisthokont
EGD76331	PTSG_01033	F2TY72	Uncharacterized protein			1887	628	10	0	0.619	0.753	0.339	OLL25819.1	hypothetical protein NEOLI_000541	31.1	1e-30	Neolecta irregularis DAH-3	Eukaryota;Opisthokonta;Fungi;Dikarya	69.0776	FOREIGN	No_hits		No_hits	1	OLL25819.1	Neolecta irregularis DAH-3	31.1	1e-30	Neolecta irregularis DAH-3	Eukaryota;Opisthokonta;Fungi;Dikarya		Uropisthokont
EGD74591	PTSG_05956	F2UD96	Uncharacterized protein	F:cofactor binding	PF13380	429	142	2	-0.037	0.596	0.679	0.425	EWM22681.1	binding domain protein	44.9	3e-23	Nannochloropsis gaditana	Eukaryota;Sar;Stramenopiles;Ochrophyta	45.4639	FOREIGN	No_hits		No_hits	1	WP_082820156.1	Desulfuromonas sp. DDH964	43.3	1.8e-20	Desulfuromonas sp. DDH964	Bacteria;Proteobacteria;delta/epsilon subdivisions;Deltaproteobacteria		Uropisthokont
EGD74333	PTSG_06343	F2UCM6	Anthranilate synthase	P:tryptophan biosynthetic process; F:anthranilate phosphoribosyltransferase activity	PF04715;PF00425;PF00117;PF02885;PF00591	4050	1349	2	-0.008	0.631	0.762	0.352	KYF89315.1	anthranilate synthase	49.7	1.7e-213	Sorangium cellulosum	Bacteria;Proteobacteria;delta/epsilon subdivisions;Deltaproteobacteria	460.517	FOREIGN	No_hits		No_hits	1	KYF89315.1	Sorangium cellulosum	49.7	1.7e-213	Sorangium cellulosum	Bacteria;Proteobacteria;delta/epsilon subdivisions;Deltaproteobacteria		Ureukaryote
EGD75781	PTSG_07899	F2UGN1	Lankamycin synthase	F:transferase activity	PF00698;PF16197;PF00109;PF02801;PF08659;PF00550	22734	7577	3	-0.058	0.632	0.711	0.351	SES19490.1	Acyl transferase domain-containing protein	28.5	0	Streptomyces sp. yr375	Bacteria;Terrabacteria group;Actinobacteria;Actinobacteria	460.517	FOREIGN	No_hits		No_hits	1	SES19490.1	Streptomyces sp. yr375	28.5	0	Streptomyces sp. yr375	Bacteria;Terrabacteria group;Actinobacteria;Actinobacteria		Ureukaryote
EGD81071	PTSG_11016	F2USG2	Generic methyltransferase		PF12867;PF03781;PF13649	2607	868	1	-0.046	0.651	0.426	0.314	WP_083374139.1	5-histidylcysteine sulfoxide synthase	52.9	1.4e-248	Moorea producens	Bacteria;Terrabacteria group;Cyanobacteria/Melainabacteria group;Cyanobacteria	460.517	FOREIGN	No_hits		No_hits	1	WP_083374139.1	Moorea producens	52.9	1.4e-248	Moorea producens	Bacteria;Terrabacteria group;Cyanobacteria/Melainabacteria group;Cyanobacteria	XP_001743623.1	Ureukaryote
EGD77625	PTSG_08720	F2UKH6	Ubiquitin-activating enzyme E1	P:cellular protein modification process; F:ubiquitin-like modifier activating enzyme activity	PF16191;PF00899;PF10585	3630	1209	23	0	0.62	0.617	0.4	KOO22127.1	ubiquitin-activating enzyme e1	49	2.2e-260	Chrysochromulina sp. CCMP291	Eukaryota;Haptista;Haptophyta;Prymnesiophyceae	460.517	FOREIGN	No_hits		No_hits	1	KOO22127.1	Chrysochromulina sp. CCMP291	49	2.2e-260	Chrysochromulina sp. CCMP291	Eukaryota;Haptista;Haptophyta;Prymnesiophyceae		Ureukaryote
EGD81735	PTSG_02446	F2U283	Transketolase (EC 2.2.1.1)	F:transketolase activity	PF02779;PF02780;PF00456	2052	683	16	0.089	0.632	0.833	0.341	KNE55313.1	transketolase, variant	62.3	1.7e-238	Allomyces macrogynus ATCC 38327	Eukaryota;Opisthokonta;Fungi;Fungi incertae sedis	460.517	FOREIGN	No_hits		No_hits	1	KOO32062.1	Chrysochromulina sp. CCMP291	59.6	9e-235	Chrysochromulina sp. CCMP291	Eukaryota;Haptista;Haptophyta;Prymnesiophyceae		Ureukaryote
EGD80820	PTSG_01406	F2U092	Isoleucyl-tRNA synthetase	F:tRNA binding; F:aminoacyl-tRNA editing activity; F:isoleucine-tRNA ligase activity; F:ATP binding; P:isoleucyl-tRNA aminoacylation	PF08264;PF00133	3291	1096	14	-0.01	0.631	0.476	0.406	ORX71494.1	isoleucyl-tRNA synthetase	43.5	2.5e-226	Linderina pennispora	Eukaryota;Opisthokonta;Fungi;Fungi incertae sedis	460.517	FOREIGN	No_hits		No_hits	1	WP_015163735.1	Pseudanabaena sp. PCC 7367	43.2	1.7e-219	Pseudanabaena sp. PCC 7367	Bacteria;Terrabacteria group;Cyanobacteria/Melainabacteria group;Cyanobacteria		Ureukaryote
EGD77992	PTSG_09627	F2ULJ3	Homoacontiase	F:homoaconitate hydratase activity; P:lysine biosynthetic process; F:4 iron, 4 sulfur cluster binding	PF00330;PF00694	2172	723	17	0.041	0.58	0.626	0.39	ORX81631.1	homoaconitase	58.8	7e-222	Basidiobolus meristosporus CBS 931.73	Eukaryota;Opisthokonta;Fungi;Fungi incertae sedis	460.517	FOREIGN	No_hits		No_hits	1	PKK82953.1	candidate division Zixibacteria bacterium HGW-Zixibacteria-1	60.3	1.3e-220	candidate division Zixibacteria bacterium HGW-Zixibacteria-1	Bacteria;FCB group;candidate division Zixibacteria;candidate division Zixibacteria bacterium HGW-Zixibacteria-1		Ureukaryote
EGD76702	PTSG_08053	F2UHV3	Uncharacterized protein	F:protein binding	PF04003;PF00400	3036	1011	21	-0.037	0.602	0.745	0.367	OZJ06598.1	hypothetical protein BZG36_00413	42.7	1.4e-228	Bifiguratus adelaidae	Eukaryota;Opisthokonta;Fungi;Fungi incertae sedis	460.517	FOREIGN	No_hits		No_hits	1	EMD35553.1	Gelatoporia subvermispora B	41.8	5.8e-214	Gelatoporia subvermispora B	Eukaryota;Opisthokonta;Fungi;Dikarya		Ureukaryote
EGD82525	PTSG_03175	F2U4F9	Heat shock protein	F:ATP binding; P:protein metabolic process	PF00004;PF07724;PF17871;PF02861;PF10431	2679	892	0	-0.061	0.647	0.902	0.293	PJF19132.1	Double Clp-N motif domain-containing protein	60.1	6.5e-278	Paramicrosporidium saccamoebae	Eukaryota;Opisthokonta;Fungi;Fungi incertae sedis	460.517	FOREIGN	No_hits		No_hits	1	UniRef100_A3I219	Algoriphagus machipongonensis	45.9	5.1e-214	Algoriphagus machipongonensis	Bacteria;FCB group;Bacteroidetes/Chlorobi group;Bacteroidetes		Ureukaryote
EGD75765	PTSG_07883	F2UGL5	Disulfide-isomerase	F:calcium ion binding; F:protein binding; P:cell redox homeostasis	PF12340;PF12359;PF13499;PF00085	17697	5898	29	-0.03	0.64	0.844	0.431	CEO99792.1	hypothetical protein PBRA_007526	29.1	0	Plasmodiophora brassicae	Eukaryota;Sar;Rhizaria;Endomyxa	460.517	FOREIGN	No_hits		No_hits	1	KOO35007.1	Chrysochromulina sp. CCMP291	27.7	1.9e-280	Chrysochromulina sp. CCMP291	Eukaryota;Haptista;Haptophyta;Prymnesiophyceae		Ureukaryote
EGD78266	PTSG_12872	F2UMB7	Uncharacterized protein	F:calcium ion binding; F:protein binding	PF12340;PF12359	20451	6816	20	-0.044	0.634	0.783	0.331	CEO99792.1	hypothetical protein PBRA_007526	25.8	0	Plasmodiophora brassicae	Eukaryota;Sar;Rhizaria;Endomyxa	460.517	FOREIGN	No_hits		No_hits	1	KOO31848.1	Chrysochromulina sp. CCMP291	42.5	7.3e-252	Chrysochromulina sp. CCMP291	Eukaryota;Haptista;Haptophyta;Prymnesiophyceae		Ureukaryote
EGD80525	PTSG_01116	F2U0V1	Dehydrogenase	F:electron-transferring-flavoprotein dehydrogenase activity; P:electron transport chain		1872	623	0	-0.07	0.663	0.882	0.366	XP_012199455.1	hypothetical protein SPRG_04927	70.3	2.6e-257	Saprolegnia parasitica CBS 223.65	Eukaryota;Sar;Stramenopiles;Oomycota	460.517	FOREIGN	No_hits		No_hits	1	XP_002288804.1	Thalassiosira pseudonana CCMP1335	62.9	1.3e-224	Thalassiosira pseudonana CCMP1335	Eukaryota;Sar;Stramenopiles;Ochrophyta		Ureukaryote
EGD74140	PTSG_06149	F2UC33	Alpha-mannosidase (EC 3.2.1.-)	F:alpha-mannosidase activity; P:mannose metabolic process; F:carbohydrate binding	PF09261;PF17677;PF07748;PF01074	3141	1046	17	0.055	0.614	0.838	0.431	XP_009035858.1	hypothetical protein AURANDRAFT_53176, partial	46.8	2.5e-212	Aureococcus anophagefferens	Eukaryota;Sar;Stramenopiles;Pelagophyceae	460.517	FOREIGN	No_hits		No_hits	1	XP_009035858.1	Aureococcus anophagefferens	46.8	2.5e-212	Aureococcus anophagefferens	Eukaryota;Sar;Stramenopiles;Pelagophyceae		Ureukaryote
EGD82890	PTSG_03521	F2U5U9	TrpB	P:tryptophan biosynthetic process; F:tryptophan synthase activity	PF00291;PF00290	2088	695	13	-0.032	0.633	0.756	0.322	EWM22581.1	tryptophan synthetase	59.5	1.9e-224	Nannochloropsis gaditana	Eukaryota;Sar;Stramenopiles;Ochrophyta	460.517	FOREIGN	No_hits		No_hits	1	XP_002176877.1	Phaeodactylum tricornutum CCAP 1055/1	56.4	1.3e-209	Phaeodactylum tricornutum CCAP 1055/1	Eukaryota;Sar;Stramenopiles;Ochrophyta		Ureukaryote
EGD76846	PTSG_08193	F2UI97	Uncharacterized protein			15363	5120	2	-0.038	0.612	0.749	0.341	WP_044223987.1	HYR domain-containing protein	26.5	4.9e-200	Phaeodactylibacter xiamenensis	Bacteria;FCB group;Bacteroidetes/Chlorobi group;Bacteroidetes	458.742	FOREIGN	No_hits		No_hits	1	WP_044223987.1	Phaeodactylibacter xiamenensis	26.5	4.9e-200	Phaeodactylibacter xiamenensis	Bacteria;FCB group;Bacteroidetes/Chlorobi group;Bacteroidetes		Ureukaryote
EGD81599	PTSG_02314	F2U1U7	Leucyl-tRNA synthetase	F:aminoacyl-tRNA editing activity; F:leucine-tRNA ligase activity; F:ATP binding; P:leucyl-tRNA aminoacylation	PF00133	2538	845	15	0.018	0.59	0.675	0.406	WP_071517746.1	leucine--tRNA ligase	45.2	3.4e-199	Geitlerinema sp. PCC 9228	Bacteria;Terrabacteria group;Cyanobacteria/Melainabacteria group;Cyanobacteria	456.962	FOREIGN	No_hits		No_hits	1	WP_071517746.1	Geitlerinema sp. PCC 9228	45.2	3.4e-199	Geitlerinema sp. PCC 9228	Bacteria;Terrabacteria group;Cyanobacteria/Melainabacteria group;Cyanobacteria		Ureukaryote
EGD72771	PTSG_04501	F2U8R3	Imidazole glycerol phosphate synthase hisHF [Includes: Glutaminase (EC 3.5.1.2); Cyclase]	P:histidine biosynthetic process; F:imidazoleglycerol-phosphate synthase activity; F:oxo-acid-lyase activity	PF00117;PF00977	1650	549	7	-0.001	0.606	0.628	0.395	OKY74077.1	imidazole glycerol phosphate synthase subunit HisH	64.3	2.5e-195	Desulfobulbaceae bacterium DB1	Bacteria;Proteobacteria;delta/epsilon subdivisions;Deltaproteobacteria	448.088	FOREIGN	No_hits		No_hits	1	OKY74077.1	Desulfobulbaceae bacterium DB1	64.3	2.5e-195	Desulfobulbaceae bacterium DB1	Bacteria;Proteobacteria;delta/epsilon subdivisions;Deltaproteobacteria		Ureukaryote
EGD76319	PTSG_01021	F2TY60	Carbamylphosphate synthetase 1	F:carbamoyl-phosphate synthase (glutamine-hydrolyzing) activity; F:ATP binding; P:'de novo' pyrimidine nucleobase biosynthetic process; P:glutamine metabolic process; F:metal ion binding	PF02786;PF02787;PF00988;PF00117;PF02142	4683	1560	31	0.04	0.602	0.628	0.359	OWZ20817.1	Carbamoyl-phosphate synthase	56	0	Phytophthora cactorum	Eukaryota;Sar;Stramenopiles;Oomycota	444.91	FOREIGN	No_hits		No_hits	1	UniRef100_E2RUE7	Algoriphagus machipongonensis	38.9	6e-194	Algoriphagus machipongonensis	Bacteria;FCB group;Bacteroidetes/Chlorobi group;Bacteroidetes		Ureukaryote
EGD78806	PTSG_01781	F2TYY2	Acyl-CoA dehydrogenase	F:oxidoreductase activity, acting on the CH-CH group of donors; F:flavin adenine dinucleotide binding; P:oxidation-reduction process	PF00441;PF12806;PF02770;PF02771;PF12418	1905	634	16	0.03	0.607	0.811	0.372	WP_008246964.1	acyl-CoA dehydrogenase	57.7	6e-193	Zhongshania aliphaticivorans	Bacteria;Proteobacteria;Gammaproteobacteria;Cellvibrionales	440.735	FOREIGN	No_hits		No_hits	1	OHC28220.1	Pseudomonadales bacterium RIFCSPLOWO2_12_59_9	57.3	3.9e-192	Pseudomonadales bacterium RIFCSPLOWO2_12_59_9	Bacteria;Proteobacteria;Gammaproteobacteria;Pseudomonadales		Ureukaryote
EGD74607	PTSG_05970	F2UDB2	2,4-dienoyl-CoA reductase FadH2	F:FMN binding; F:oxidoreductase activity; P:oxidation-reduction process	PF00724;PF07992	1560	519	11	-0.112	0.63	0.647	0.347	ETP50783.1	hypothetical protein, variant 1	66.3	6.9e-195	Phytophthora parasitica P10297	Eukaryota;Sar;Stramenopiles;Oomycota	439.052	FOREIGN	No_hits		No_hits	1	WP_116685168.1	Flavobacteriaceae bacterium Hp12	65.5	2.1e-191	Flavobacteriaceae bacterium Hp12	Bacteria;Proteobacteria;Gammaproteobacteria;Oceanospirillales		Ureukaryote
EGD74223	PTSG_06233	F2UCB6	Uncharacterized protein	F:lyase activity	PF04295	3072	1023	23	0.002	0.596	0.657	0.419	WP_011563528.1	D-galactarate dehydratase/Altronate hydrolase-like protein	43.2	4.2e-196	Rubrobacter xylanophilus	Bacteria;Terrabacteria group;Actinobacteria;Rubrobacteria	438.918	FOREIGN	No_hits		No_hits	1	WP_112881966.1	Paenibacillus sp. RA17	42.5	2.4e-191	Paenibacillus sp. RA17	Bacteria;Terrabacteria group;Firmicutes;Bacilli	XP_001749330.1	Ureukaryote
EGD78854	PTSG_01832	F2TZ30	Acetyl-coenzyme A synthetase (EC 6.2.1.1)	F:acetate-CoA ligase activity; F:AMP binding; P:acetyl-CoA biosynthetic process from acetate	PF16177;PF00501;PF13193	2241	746	14	-0.043	0.629	0.499	0.3	PIE24332.1	acetate--CoA ligase	52.6	6.2e-189	Planctomycetes bacterium	Bacteria;PVC group;Planctomycetes;unclassified Planctomycetes	433.364	FOREIGN	No_hits		No_hits	1	PIE24332.1	Planctomycetes bacterium	52.6	6.2e-189	Planctomycetes bacterium	Bacteria;PVC group;Planctomycetes;unclassified Planctomycetes		Ureukaryote
EGD82449	PTSG_03096	F2U483	ABC transporter	F:ATP binding; C:membrane; F:ATPase activity	PF01061;PF00005	4560	1519	2	0.015	0.628	0.824	0.406	XP_001418585.1	ABC(ABCG) family transporter: pleiotropic drug	33.8	2.8e-188	Ostreococcus lucimarinus CCE9901	Eukaryota;Viridiplantae;Chlorophyta;Mamiellophyceae	431.856	FOREIGN	No_hits		No_hits	1	XP_001418585.1	Ostreococcus lucimarinus CCE9901	33.8	2.8e-188	Ostreococcus lucimarinus CCE9901	Eukaryota;Viridiplantae;Chlorophyta;Mamiellophyceae	XP_001749557.1	Ureukaryote
EGD82902	PTSG_03534	F2U5W1	Uncharacterized protein	F:oxoglutarate dehydrogenase (succinyl-transferring) activity; P:tricarboxylic acid cycle; F:thiamine pyrophosphate binding	PF00676;PF16870;PF02779	3252	1083	26	-0.003	0.579	0.709	0.396	GBF92551.1	hypothetical protein Rsub_05165	41.7	1.6e-246	Raphidocelis subcapitata	Eukaryota;Viridiplantae;Chlorophyta;core chlorophytes	430.053	FOREIGN	No_hits		No_hits	1	PZN82072.1	Proteobacteria bacterium	38.5	1.7e-187	Proteobacteria bacterium	Bacteria;Proteobacteria;unclassified Proteobacteria;unclassified Proteobacteria (miscellaneous)		Ureukaryote
EGD73616	PTSG_05324	F2UA41	AMP-dependent synthetase and ligase	F:catalytic activity	PF00501;PF13193	1686	561	15	-0.02	0.619	0.403	0.43	WP_028058783.1	fatty-acid--CoA ligase	58.9	3.3e-187	Solirubrobacter sp. URHD0082	Bacteria;Terrabacteria group;Actinobacteria;Thermoleophilia	429.389	FOREIGN	No_hits		No_hits	1	WP_028058783.1	Solirubrobacter sp. URHD0082	58.9	3.3e-187	Solirubrobacter sp. URHD0082	Bacteria;Terrabacteria group;Actinobacteria;Thermoleophilia	XP_001742525.1	Ureukaryote
EGD72772	PTSG_04502	F2U8R4	5-aminoimidazole-4-carboxamide ribonucleotide transformylase	F:IMP cyclohydrolase activity; F:phosphoribosylaminoimidazolecarboxamide formyltransferase activity; P:purine nucleotide biosynthetic process	PF01808;PF02142	1806	601	6	0.078	0.604	0.728	0.438	GBG31081.1	Bifunctional purine biosynthesis protein PURH	58.3	2.5e-188	Hondaea fermentalgiana	Eukaryota;Sar;Stramenopiles;Bigyra	423.696	FOREIGN	No_hits		No_hits	1	GAX16493.1	Fistulifera solaris	56.9	9.8e-185	Fistulifera solaris	Eukaryota;Sar;Stramenopiles;Ochrophyta		Ureukaryote
EGD82581	PTSG_03233	F2U4L5	Phosphoenolpyruvate carboxykinase	F:phosphoenolpyruvate carboxykinase (ATP) activity; F:ATP binding; P:gluconeogenesis	PF01293	1686	561	2	-0.055	0.659	0.608	0.352	WP_096459670.1	phosphoenolpyruvate carboxykinase (ATP)	59.4	7.7e-184	Sulfurifustis variabilis	Bacteria;Proteobacteria;Gammaproteobacteria;Acidiferrobacterales	421.634	FOREIGN	No_hits		No_hits	1	WP_096459670.1	Sulfurifustis variabilis	59.4	7.7e-184	Sulfurifustis variabilis	Bacteria;Proteobacteria;Gammaproteobacteria;Acidiferrobacterales	XP_001744196.1	Ureukaryote
EGD74273	PTSG_06282	F2UCG6	Serine hydroxymethyltransferase (EC 2.1.2.1)	F:glycine hydroxymethyltransferase activity; P:glycine biosynthetic process from serine; F:pyridoxal phosphate binding; P:tetrahydrofolate interconversion	PF00464	1494	497	6	0.006	0.629	0.847	0.393	CBN75596.1	serine hydroxymethyltransferase 2	67.5	1.7e-187	Ectocarpus siliculosus	Eukaryota;Sar;Stramenopiles;Ochrophyta	410.011	FOREIGN	No_hits		No_hits	1	XP_002186147.1	Phaeodactylum tricornutum CCAP 1055/1	67.3	8.6e-179	Phaeodactylum tricornutum CCAP 1055/1	Eukaryota;Sar;Stramenopiles;Ochrophyta		Ureukaryote
EGD80540	PTSG_01131	F2U0W6	Mercuric reductase	F:electron transfer activity; P:intracellular signal transduction; P:cell redox homeostasis; F:flavin adenine dinucleotide binding; P:oxidation-reduction process	PF00610;PF07992;PF02852	1992	663	6	-0.012	0.614	0.753	0.431	WP_020586265.1	FAD-containing oxidoreductase	51.7	3.4e-178	Desulfobacter curvatus	Bacteria;Proteobacteria;delta/epsilon subdivisions;Deltaproteobacteria	408.636	FOREIGN	No_hits		No_hits	1	WP_020586265.1	Desulfobacter curvatus	51.7	3.4e-178	Desulfobacter curvatus	Bacteria;Proteobacteria;delta/epsilon subdivisions;Deltaproteobacteria	XP_001744184.1	Ureukaryote
EGD73808	PTSG_05500	F2UBE2	Fumarate hydratase	F:fumarate hydratase activity; P:tricarboxylic acid cycle; P:fumarate metabolic process; C:tricarboxylic acid cycle enzyme complex	PF10415;PF00206	1521	506	10	-0.02	0.609	0.744	0.386	RAH16245.1	class II fumarate hydratase	65.3	6.3e-177	Euryarchaeota archaeon	Archaea;Euryarchaeota;unclassified Euryarchaeota;unclassified Euryarchaeota (miscellaneous)	404.667	FOREIGN	No_hits		No_hits	1	OWY64551.1	cyanobacterium TDX16	67	1.8e-176	cyanobacterium TDX16	Bacteria;Terrabacteria group;Cyanobacteria/Melainabacteria group;Cyanobacteria		Ureukaryote
EGD77363	PTSG_08456	F2UJR4	Catalase (EC 1.11.1.6)	F:catalase activity; P:response to oxidative stress; F:heme binding; P:hydrogen peroxide catabolic process; P:oxidation-reduction process	PF00199;PF06628;PF00169	1779	592	1	0.107	0.642	0.926	0.411	WP_068372127.1	catalase	62.8	1.8e-175	Kerstersia gyiorum	Bacteria;Proteobacteria;Betaproteobacteria;Burkholderiales	402.365	FOREIGN	No_hits		No_hits	1	WP_068372127.1	Kerstersia gyiorum	62.8	1.8e-175	Kerstersia gyiorum	Bacteria;Proteobacteria;Betaproteobacteria;Burkholderiales		Ureukaryote
EGD76872	PTSG_08220	F2UIC3	Maltodextrin glucosidase	F:catalytic activity; P:carbohydrate metabolic process	PF00128	2166	721	3	0.009	0.628	0.779	0.337	WP_107271690.1	maltodextrin glucosidase	46.2	7.9e-173	Photobacterium sanctipauli	Bacteria;Proteobacteria;Gammaproteobacteria;Vibrionales	396.28	FOREIGN	No_hits		No_hits	1	WP_107271690.1	Photobacterium sanctipauli	46.2	7.9e-173	Photobacterium sanctipauli	Bacteria;Proteobacteria;Gammaproteobacteria;Vibrionales	XP_001744897.1	Ureukaryote
EGD81417	PTSG_11841	F2U1B5	Uncharacterized protein	F:nucleic acid binding; P:DNA integration	PF00385;PF17921;PF17919;PF00665;PF00078	2616	871	1	0.053	0.613	0.785	0.352	KXZ40924.1	hypothetical protein GPECTOR_1291g539	40.3	1.8e-171	Gonium pectorale	Eukaryota;Viridiplantae;Chlorophyta;core chlorophytes	393.154	FOREIGN	No_hits		No_hits	1	KXZ40924.1	Gonium pectorale	40.3	1.8e-171	Gonium pectorale	Eukaryota;Viridiplantae;Chlorophyta;core chlorophytes		Ureukaryote
EGD82660	PTSG_03318	F2U4U4	MFS permease	C:integral component of membrane; P:transmembrane transport	PF07690	2124	707	10	-0.006	0.614	0.697	0.344	WP_019645166.1	MFS transporter	55.1	9.8e-168	Novispirillum itersonii	Bacteria;Proteobacteria;Alphaproteobacteria;Rhodospirillales	384.552	FOREIGN	No_hits		No_hits	1	WP_019645166.1	Novispirillum itersonii	55.1	9.8e-168	Novispirillum itersonii	Bacteria;Proteobacteria;Alphaproteobacteria;Rhodospirillales	XP_001743117.1	Ureukaryote
EGD78211	PTSG_12836	F2UM62	Uncharacterized protein	F:serine-type endopeptidase activity; P:proteolysis; F:serine-type exopeptidase activity	PF00326;PF02897	2367	788	20	0.029	0.612	0.769	0.363	PRW44843.1	prolyl endopeptidase-like isoform A	43.5	1.1e-167	Chlorella sorokiniana	Eukaryota;Viridiplantae;Chlorophyta;core chlorophytes	384.436	FOREIGN	No_hits		No_hits	1	PRW44843.1	Chlorella sorokiniana	43.5	1.1e-167	Chlorella sorokiniana	Eukaryota;Viridiplantae;Chlorophyta;core chlorophytes		Ureukaryote
EGD72573	PTSG_04309	F2U865	Uncharacterized protein		PF12340;PF12359	10374	3457	0	0	0.579	0.665	0.386	GAX73071.1	hypothetical protein CEUSTIGMA_g524.t1	26.2	7.1e-179	Chlamydomonas eustigma	Eukaryota;Viridiplantae;Chlorophyta;core chlorophytes	375.752	FOREIGN	No_hits		No_hits	1	KOO24034.1	Chrysochromulina sp. CCMP291	27.1	6.5e-164	Chrysochromulina sp. CCMP291	Eukaryota;Haptista;Haptophyta;Prymnesiophyceae	XP_001750960.1	Ureukaryote
EGD81933	PTSG_02619	F2U2T9	Glutaryl-CoA dehydrogenase	F:oxidoreductase activity, acting on the CH-CH group of donors; F:flavin adenine dinucleotide binding; P:oxidation-reduction process	PF00441;PF02770;PF02771	1263	420	11	0.033	0.61	0.776	0.424	EPB89289.1	glutaryl-CoA dehydrogenase, mitochondrial	71.1	3.3e-163	Mucor circinelloides f. circinelloides 1006PhL	Eukaryota;Opisthokonta;Fungi;Fungi incertae sedis	373.599	FOREIGN	No_hits		No_hits	1	WP_028096869.1	Dongia sp. URHE0060	71.4	5.6e-163	Dongia sp. URHE0060	Bacteria;Proteobacteria;Alphaproteobacteria;Rhodospirillales		Ureukaryote
EGD77750	PTSG_08839	F2UKV1	Aminotransferase	F:catalytic activity	PF00266	2019	672	5	-0.013	0.622	0.775	0.368	OLC14558.1	aminotransferase	52.3	6.9e-163	Actinobacteria bacterium 13_1_40CM_66_12	Bacteria;Terrabacteria group;Actinobacteria;unclassified Actinobacteria	373.39	FOREIGN	No_hits		No_hits	1	OLC14558.1	Actinobacteria bacterium 13_1_40CM_66_12	52.3	6.9e-163	Actinobacteria bacterium 13_1_40CM_66_12	Bacteria;Terrabacteria group;Actinobacteria;unclassified Actinobacteria		Ureukaryote
EGD76167	PTSG_00874	F2TXQ8	Cytochrome b2	F:oxidoreductase activity	PF00173;PF00890;PF01070	3171	1056	18	0.007	0.615	0.734	0.379	SEI33610.1	YALIA101S03e22540g1_1	57.9	7.8e-161	Yarrowia lipolytica	Eukaryota;Opisthokonta;Fungi;Dikarya	368.662	FOREIGN	No_hits		No_hits	1	SEI33610.1	Yarrowia lipolytica	57.9	7.8e-161	Yarrowia lipolytica	Eukaryota;Opisthokonta;Fungi;Dikarya		Ureukaryote
EGD75245	PTSG_06899	F2UF45	Alanine aminotransferase	F:catalytic activity; P:biosynthetic process; F:pyridoxal phosphate binding	PF00155	1446	481	1	0.033	0.65	0.912	0.344	XP_005651940.1	alanine aminotransferase	57.1	5.1e-160	Coccomyxa subellipsoidea C-169	Eukaryota;Viridiplantae;Chlorophyta;core chlorophytes	366.784	FOREIGN	No_hits		No_hits	1	XP_005651940.1	Coccomyxa subellipsoidea C-169	57.1	5.1e-160	Coccomyxa subellipsoidea C-169	Eukaryota;Viridiplantae;Chlorophyta;core chlorophytes	XP_001745052.1	Ureukaryote
EGD75707	PTSG_07824	F2UGF7	Propionyl-CoA carboxylase	F:ligase activity	PF01039	1329	442	10	0.008	0.611	0.411	0.349	KXJ59884.1	methylcrotonoyl-CoA carboxylase	54.9	2.4e-156	Alteromonas sp. Nap_26	Bacteria;Proteobacteria;Gammaproteobacteria;Alteromonadales	358.328	FOREIGN	No_hits		No_hits	1	KXJ59884.1	Alteromonas sp. Nap_26	54.9	2.4e-156	Alteromonas sp. Nap_26	Bacteria;Proteobacteria;Gammaproteobacteria;Alteromonadales		Ureukaryote
EGD72488	PTSG_00514	F2TWP2	Uncharacterized protein	F:hydrolase activity, hydrolyzing O-glycosyl compounds; P:carbohydrate metabolic process	PF14310;PF00933;PF01915	2085	694	15	0.045	0.595	0.738	0.336	OLP94174.1	Thermostable beta-glucosidase B	51.9	1e-185	Symbiodinium microadriaticum	Eukaryota;Sar;Alveolata;Dinophyceae	356.805	FOREIGN	No_hits		No_hits	1	WP_083808964.1	Pedosphaera parvula	46.4	1.1e-155	Pedosphaera parvula	Bacteria;PVC group;Verrucomicrobia;Verrucomicrobiae	XP_001745556.1	Ureukaryote
EGD78787	PTSG_01763	F2TYW3	Uncharacterized protein	F:copper ion binding; F:oxidoreductase activity; P:oxidation-reduction process	PF07731;PF07732	2865	954	19	0.024	0.586	0.694	0.381	OGF13541.1	hypothetical protein A2W00_02820	41.7	1.3e-154	Candidatus Eisenbacteria bacterium RBG_16_71_46	Bacteria;unclassified Bacteria;Bacteria candidate phyla;Candidatus Eisenbacteria	354.336	FOREIGN	No_hits		No_hits	1	OGF13541.1	Candidatus Eisenbacteria bacterium RBG_16_71_46	41.7	1.3e-154	Candidatus Eisenbacteria bacterium RBG_16_71_46	Bacteria;unclassified Bacteria;Bacteria candidate phyla;Candidatus Eisenbacteria		Ureukaryote
EGD75230	PTSG_06884	F2UF30	Adenylosuccinate lyase (ASL) (EC 4.3.2.2) (Adenylosuccinase)	F:N6-(1,2-dicarboxyethyl)AMP AMP-lyase (fumarate-forming) activity; P:IMP biosynthetic process	PF08328;PF00206	1419	472	1	-0.042	0.625	0.813	0.41	WP_110573087.1	adenylosuccinate lyase	61.6	5.4e-154	Idiomarina fontislapidosi	Bacteria;Proteobacteria;Gammaproteobacteria;Alteromonadales	352.912	FOREIGN	No_hits		No_hits	1	WP_110573087.1	Idiomarina fontislapidosi	61.6	5.4e-154	Idiomarina fontislapidosi	Bacteria;Proteobacteria;Gammaproteobacteria;Alteromonadales		Ureukaryote
EGD76334	PTSG_11674	F2TY75	Uncharacterized protein	F:nucleic acid binding; F:zinc ion binding; P:DNA integration	PF00385;PF17921;PF03732;PF17917;PF00665;PF00078;PF00098	3783	1260	2	0.08	0.617	0.757	0.347	KXZ40924.1	hypothetical protein GPECTOR_1291g539	37.4	2.4e-153	Gonium pectorale	Eukaryota;Viridiplantae;Chlorophyta;core chlorophytes	351.42	FOREIGN	No_hits		No_hits	1	KXZ40924.1	Gonium pectorale	37.4	2.4e-153	Gonium pectorale	Eukaryota;Viridiplantae;Chlorophyta;core chlorophytes		Ureukaryote
EGD83333	PTSG_03942	F2U7B6	Succinate-semialdehyde dehydrogenase (EC 1.2.1.24)	F:succinate-semialdehyde dehydrogenase [NAD(P)+] activity; P:gamma-aminobutyric acid catabolic process; P:oxidation-reduction process	PF00171	1446	481	12	-0.009	0.586	0.7	0.371	SHM07111.1	succinate semialdehyde dehydrogenase	59.2	3.3e-151	Halomonas subglaciescola	Bacteria;Proteobacteria;Gammaproteobacteria;Oceanospirillales	346.496	FOREIGN	No_hits		No_hits	1	SHM07111.1	Halomonas subglaciescola	59.2	3.3e-151	Halomonas subglaciescola	Bacteria;Proteobacteria;Gammaproteobacteria;Oceanospirillales		Ureukaryote
EGD79034	PTSG_02002	F2TZL0	Malic enzyme	F:malate dehydrogenase (decarboxylating) (NAD+) activity; F:NAD binding; P:oxidation-reduction process	PF00390;PF03949	1365	454	1	0.082	0.648	0.879	0.425	WP_097790394.1	malate dehydrogenase	66.9	1.6e-150	Halomonas beimenensis	Bacteria;Proteobacteria;Gammaproteobacteria;Oceanospirillales	344.918	FOREIGN	No_hits		No_hits	1	WP_097790394.1	Halomonas beimenensis	66.9	1.6e-150	Halomonas beimenensis	Bacteria;Proteobacteria;Gammaproteobacteria;Oceanospirillales		Ureukaryote
EGD74339	PTSG_06349	F2UCN2	Phospho-2-dehydro-3-deoxyheptonate aldolase (EC 2.5.1.54)	F:3-deoxy-7-phosphoheptulonate synthase activity; P:aromatic amino acid family biosynthetic process	PF01474	1452	483	2	0.016	0.641	0.444	0.331	PIE19058.1	3-deoxy-7-phosphoheptulonate synthase class II	56.7	2.4e-149	Proteobacteria bacterium	Bacteria;Proteobacteria;unclassified Proteobacteria;unclassified Proteobacteria (miscellaneous)	342.21	FOREIGN	No_hits		No_hits	1	PIE19058.1	Proteobacteria bacterium	56.7	2.4e-149	Proteobacteria bacterium	Bacteria;Proteobacteria;unclassified Proteobacteria;unclassified Proteobacteria (miscellaneous)		Ureukaryote
EGD74177	PTSG_06185	F2UC70	Guanine deaminase (Guanase) (EC 3.5.4.3) (Guanine aminohydrolase)	P:guanine catabolic process; F:zinc ion binding; F:guanine deaminase activity	PF01979	1317	438	2	-0.035	0.616	0.817	0.353	WP_034877429.1	guanine deaminase	58.3	3.5e-147	Endozoicomonas montiporae	Bacteria;Proteobacteria;Gammaproteobacteria;Oceanospirillales	337.227	FOREIGN	No_hits		No_hits	1	WP_034877429.1	Endozoicomonas montiporae	58.3	3.5e-147	Endozoicomonas montiporae	Bacteria;Proteobacteria;Gammaproteobacteria;Oceanospirillales		Ureukaryote
EGD75711	PTSG_07828	F2UGG1	Pyruvate water dikinase	F:ATP binding; P:pyruvate metabolic process; F:pyruvate, water dikinase activity; P:phosphorylation	PF00391;PF02896;PF03416;PF01326	3168	1055	23	0.005	0.605	0.731	0.469	WP_015904158.1	phosphoenolpyruvate synthase	49.3	2e-148	Desulfobacterium autotrophicum	Bacteria;Proteobacteria;delta/epsilon subdivisions;Deltaproteobacteria	336.364	FOREIGN	No_hits		No_hits	1	WP_067618392.1	Dissulfuribacter thermophilus	47.6	8.3e-147	Dissulfuribacter thermophilus	Bacteria;Proteobacteria;delta/epsilon subdivisions;Deltaproteobacteria		Ureukaryote
EGD80253	PTSG_10929	F2URF0	Serine/threonine-protein phosphatase 2A 55 kDa regulatory subunit B	C:protein phosphatase type 2A complex; F:protein binding; F:protein phosphatase regulator activity	PF00400	1338	445	11	0.036	0.573	0.782	0.362	RIA95590.1	WD40-repeat-containing domain protein	59.5	7.1e-148	Glomus cerebriforme	Eukaryota;Opisthokonta;Fungi;Fungi incertae sedis	333.78	FOREIGN	No_hits		No_hits	1	KIJ55306.1	Sphaerobolus stellatus SS14	59.2	1.1e-145	Sphaerobolus stellatus SS14	Eukaryota;Opisthokonta;Fungi;Dikarya		Ureukaryote
EGD77501	PTSG_12762	F2UK52	Uncharacterized protein	F:catalytic activity; F:protein binding; F:coenzyme binding	PF16403;PF01370;PF00535;PF00020	9111	3036	21	-0.019	0.614	0.699	0.366	XP_007364449.1	NAD-dependent epimerase/dehydratase	33.4	3e-157	Dichomitus squalens LYAD-421 SS1	Eukaryota;Opisthokonta;Fungi;Dikarya	331.834	FOREIGN	No_hits		No_hits	1	OLL23975.1	Neolecta irregularis DAH-3	31.9	7.7e-145	Neolecta irregularis DAH-3	Eukaryota;Opisthokonta;Fungi;Dikarya		Ureukaryote
EGD78333	PTSG_09399	F2UMI4	Uncharacterized protein	F:ATP binding	PF00004;PF17862;PF09336	2595	864	17	-0.028	0.6	0.663	0.416	ETI53784.1	hypothetical protein F443_03336, partial	44.4	1.2e-148	Phytophthora parasitica P1569	Eukaryota;Sar;Stramenopiles;Oomycota	331.759	FOREIGN	No_hits		No_hits	1	XP_013017571.1	Schizosaccharomyces octosporus yFS286	42.4	8.3e-145	Schizosaccharomyces octosporus yFS286	Eukaryota;Opisthokonta;Fungi;Dikarya		Ureukaryote
EGD77049	PTSG_07390	F2UIK0	Aminotransferase	F:catalytic activity	PF00266	1509	502	5	-0.007	0.617	0.757	0.357	OFW65697.1	aminotransferase	60.6	1e-142	Actinobacteria bacterium RBG_16_68_21	Bacteria;Terrabacteria group;Actinobacteria;unclassified Actinobacteria	326.967	FOREIGN	No_hits		No_hits	1	OFW65697.1	Actinobacteria bacterium RBG_16_68_21	60.6	1e-142	Actinobacteria bacterium RBG_16_68_21	Bacteria;Terrabacteria group;Actinobacteria;unclassified Actinobacteria		Ureukaryote
EGD82494	PTSG_03142	F2U4C8	Acyl-CoA dehydrogenase	F:oxidoreductase activity, acting on the CH-CH group of donors; P:oxidation-reduction process	PF00441;PF02770;PF18158	2121	706	17	0.022	0.605	0.721	0.321	WP_046010261.1	acyl-CoA dehydrogenase	51.6	2.2e-143	Oleispira antarctica	Bacteria;Proteobacteria;Gammaproteobacteria;Oceanospirillales	326.872	FOREIGN	No_hits		No_hits	1	WP_101760522.1	Oceanicoccus sp. KOV_DT_Chl	48.4	1.1e-142	Oceanicoccus sp. KOV_DT_Chl	Bacteria;Proteobacteria;Gammaproteobacteria;Cellvibrionales	XP_001743385.1	Ureukaryote
EGD73780	PTSG_05474	F2UBB4	Uncharacterized protein	F:catalytic activity	PF07995;PF00801	4599	1532	2	0.022	0.616	0.774	0.329	SFR37153.1	Glucose/arabinose dehydrogenase, beta-propeller fold	34.1	1.6e-143	Halogeometricum limi	Archaea;Euryarchaeota;Stenosarchaea group;Halobacteria	319.964	FOREIGN	No_hits		No_hits	1	WP_084130126.1	Demequina sp. NBRC 110055	33.4	1.1e-139	Demequina sp. NBRC 110055	Bacteria;Terrabacteria group;Actinobacteria;Actinobacteria		Ureukaryote
EGD77340	PTSG_08436	F2UJP1	Reductase with NAD or NADP as acceptor	F:3-beta-hydroxy-delta5-steroid dehydrogenase activity; P:steroid biosynthetic process; P:oxidation-reduction process	PF01073	1200	399	2	0.048	0.625	0.867	0.465	OQR95626.1	reductase with NAD or NADP as acceptor	65.8	1.7e-153	Thraustotheca clavata	Eukaryota;Sar;Stramenopiles;Oomycota	314.093	FOREIGN	No_hits		No_hits	1	EJK73308.1	Thalassiosira oceanica	61.9	3.9e-137	Thalassiosira oceanica	Eukaryota;Sar;Stramenopiles;Ochrophyta		Ureukaryote
EGD73763	PTSG_12319	F2UB97	Uncharacterized protein		PF00385;PF17921;PF17919;PF00078	2472	823	3	0.05	0.611	0.765	0.33	KXZ40924.1	hypothetical protein GPECTOR_1291g539	37.2	1.1e-133	Gonium pectorale	Eukaryota;Viridiplantae;Chlorophyta;core chlorophytes	306.149	FOREIGN	No_hits		No_hits	1	KXZ40924.1	Gonium pectorale	37.2	1.1e-133	Gonium pectorale	Eukaryota;Viridiplantae;Chlorophyta;core chlorophytes		Ureukaryote
EGD83160	PTSG_03791	F2U5E4	Ubiquitin carboxyl-terminal hydrolase	F:protein binding; P:protein deubiquitination; F:thiol-dependent ubiquitinyl hydrolase activity	PF00443;PF14533;PF12436	3528	1175	27	-0.033	0.589	0.775	0.364	CDS07503.1	hypothetical protein LRAMOSA01452	32.7	4.3e-144	Lichtheimia ramosa	Eukaryota;Opisthokonta;Fungi;Fungi incertae sedis	303.679	FOREIGN	No_hits		No_hits	1	XP_018231089.1	Pneumocystis jirovecii RU7	31.8	1.3e-132	Pneumocystis jirovecii RU7	Eukaryota;Opisthokonta;Fungi;Dikarya		Ureukaryote
EGD71989	PTSG_00005	F2TV93	Uncharacterized protein	F:hydrolase activity, hydrolyzing O-glycosyl compounds; P:carbohydrate metabolic process; F:carbohydrate binding	PF01055	2337	778	14	0.061	0.579	0.705	0.411	WP_051963015.1	alpha-glucosidase	37.1	8e-131	Deinococcus misasensis	Bacteria;Terrabacteria group;Deinococcus-Thermus;Deinococci	299.559	FOREIGN	No_hits		No_hits	1	WP_051963015.1	Deinococcus misasensis	37.1	8e-131	Deinococcus misasensis	Bacteria;Terrabacteria group;Deinococcus-Thermus;Deinococci		Ureukaryote
EGD74719	PTSG_06080	F2UDM4	L-threonine 3-dehydrogenase	P:threonine catabolic process; F:zinc ion binding; F:L-threonine 3-dehydrogenase activity; P:oxidation-reduction process	PF08240;PF00107	1203	400	13	-0.02	0.633	0.624	0.347	WP_011191451.1	MULTISPECIES: L-threonine 3-dehydrogenase	62.8	5.4e-131	Yersinia	Bacteria;Proteobacteria;Gammaproteobacteria;Enterobacterales	299.419	FOREIGN	No_hits		No_hits	1	WP_038824330.1	Yersinia pseudotuberculosis	62.5	9.2e-131	Yersinia pseudotuberculosis	Bacteria;Proteobacteria;Gammaproteobacteria;Enterobacterales	XP_001746273.1	Ureukaryote
EGD75782	PTSG_07900	F2UGN2	Amino acid adenylation domain-containing protein	F:catalytic activity	PF00501;PF00668;PF00109;PF02801;PF08659;PF00550	7563	2520	1	-0.105	0.644	0.737	0.309	WP_012374785.1	non-ribosomal peptide synthetase	26.7	1.5e-141	Opitutus terrae	Bacteria;PVC group;Verrucomicrobia;Opitutae	297.044	FOREIGN	No_hits		No_hits	1	WP_106413330.1	Streptomyces sp. DH-12	26.7	9.9e-130	Streptomyces sp. DH-12	Bacteria;Terrabacteria group;Actinobacteria;Actinobacteria		Ureukaryote
EGD77738	PTSG_08827	F2UKT9	Alpha amylase	F:catalytic activity; P:carbohydrate metabolic process	PF00128	2001	666	0	0.036	0.619	0.824	0.349	WP_027883289.1	DUF3459 domain-containing protein	46.8	6.4e-129	Meiothermus rufus	Bacteria;Terrabacteria group;Deinococcus-Thermus;Deinococci	295.177	FOREIGN	No_hits		No_hits	1	WP_027883289.1	Meiothermus rufus	46.8	6.4e-129	Meiothermus rufus	Bacteria;Terrabacteria group;Deinococcus-Thermus;Deinococci		Ureukaryote
EGD82859	PTSG_03491	F2U5R8	Acetyl-CoA hydrolase/transferase	F:catalytic activity; P:acetyl-CoA metabolic process	PF13336;PF02550	1305	434	0	0.009	0.655	0.422	0.336	SMF05602.1	Acyl-CoA hydrolase	56.4	4.6e-128	Pseudobacteriovorax antillogorgiicola	Bacteria;Proteobacteria;Oligoflexia;Oligoflexales	293.205	FOREIGN	No_hits		No_hits	1	SMF05602.1	Pseudobacteriovorax antillogorgiicola	56.4	4.6e-128	Pseudobacteriovorax antillogorgiicola	Bacteria;Proteobacteria;Oligoflexia;Oligoflexales		Ureukaryote
EGD73438	PTSG_05142	F2UAM2	Delta-5 desaturase	P:lipid metabolic process; C:integral component of membrane; F:oxidoreductase activity	PF00173;PF00487	1257	418	1	-0.018	0.63	0.879	0.308	XP_009042252.1	hypothetical protein AURANDRAFT_34546	59	4.6e-141	Aureococcus anophagefferens	Eukaryota;Sar;Stramenopiles;Pelagophyceae	292.973	FOREIGN	No_hits		No_hits	1	A4KDP0.1	Rebecca salina	57.4	5.8e-128	Rebecca salina	Eukaryota;Haptista;Haptophyta;Pavlovales	XP_001743517.1	Ureukaryote
EGD72843	PTSG_04572	F2U7T8	Uncharacterized protein	F:hydrolase activity, hydrolyzing O-glycosyl compounds; P:carbohydrate metabolic process	PF17137;PF01055	2514	837	22	0.014	0.596	0.734	0.401	KOO30760.1	alpha-glucosidase	37	5.2e-144	Chrysochromulina sp. CCMP291	Eukaryota;Haptista;Haptophyta;Prymnesiophyceae	292.023	FOREIGN	No_hits		No_hits	1	WP_096350203.1	Mucilaginibacter gotjawali	38.3	1.5e-127	Mucilaginibacter gotjawali	Bacteria;FCB group;Bacteroidetes/Chlorobi group;Bacteroidetes		Ureukaryote
EGD75372	PTSG_06449	F2UFU4	Glutamate dehydrogenase	P:cellular amino acid metabolic process; F:oxidoreductase activity, acting on the CH-NH2 group of donors, NAD or NADP as acceptor; P:oxidation-reduction process	PF00208;PF02812	1581	526	9	0.138	0.609	0.755	0.356	WP_086101001.1	Glu/Leu/Phe/Val dehydrogenase	48.6	3.4e-125	Chitinophagaceae bacterium IBVUCB1	Bacteria;FCB group;Bacteroidetes/Chlorobi group;Bacteroidetes	286.599	FOREIGN	No_hits		No_hits	1	WP_086101001.1	Chitinophagaceae bacterium IBVUCB1	48.6	3.4e-125	Chitinophagaceae bacterium IBVUCB1	Bacteria;FCB group;Bacteroidetes/Chlorobi group;Bacteroidetes		Ureukaryote
EGD83631	PTSG_04239	F2U6Z9	Uncharacterized protein	P:proteolysis; F:serine-type peptidase activity	PF05577	1587	528	10	0.033	0.607	0.78	0.362	KOO27013.1	lysosomal pro-x	44.8	4.5e-125	Chrysochromulina sp. CCMP291	Eukaryota;Haptista;Haptophyta;Prymnesiophyceae	286.319	FOREIGN	No_hits		No_hits	1	KOO27013.1	Chrysochromulina sp. CCMP291	44.8	4.5e-125	Chrysochromulina sp. CCMP291	Eukaryota;Haptista;Haptophyta;Prymnesiophyceae	XP_001748480.1	Ureukaryote
EGD80823	PTSG_11724	F2U095	Uncharacterized protein	P:tRNA wobble uridine modification; F:flavin adenine dinucleotide binding	PF13932	1623	540	13	-0.008	0.606	0.73	0.392	RIA94680.1	glucose inhibited division protein A-domain-containing protein	49.8	3.2e-126	Glomus cerebriforme	Eukaryota;Opisthokonta;Fungi;Fungi incertae sedis	283.891	FOREIGN	No_hits		No_hits	1	KDN63276.1	Colletotrichum sublineola	50	5.1e-124	Colletotrichum sublineola	Eukaryota;Opisthokonta;Fungi;Dikarya		Ureukaryote
EGD73577	PTSG_05285	F2UA02	Uncharacterized protein		PF13086;PF13087	5454	1817	0	-0.036	0.633	0.795	0.43	XP_007774206.1	P-loop containing nucleoside triphosphate hydrolase protein	30.9	2.4e-125	Coniophora puteana RWD-64-598 SS2	Eukaryota;Opisthokonta;Fungi;Dikarya	283.218	FOREIGN	No_hits		No_hits	1	GAX28547.1	Fistulifera solaris	30.1	1e-123	Fistulifera solaris	Eukaryota;Sar;Stramenopiles;Ochrophyta		Ureukaryote
EGD75633	PTSG_06697	F2UFR5	Uncharacterized protein			17850	5949	16	-0.042	0.612	0.673	0.392	XP_003061457.1	predicted protein	26.5	1.5e-123	Micromonas pusilla CCMP1545	Eukaryota;Viridiplantae;Chlorophyta;Mamiellophyceae	282.813	FOREIGN	No_hits		No_hits	1	XP_003061457.1	Micromonas pusilla CCMP1545	26.5	1.5e-123	Micromonas pusilla CCMP1545	Eukaryota;Viridiplantae;Chlorophyta;Mamiellophyceae		Ureukaryote
EGD80509	PTSG_01100	F2U0T5	NADH:flavin oxidoreductase	F:FMN binding; F:oxidoreductase activity; P:oxidation-reduction process	PF00724	1110	369	5	0.006	0.626	0.399	0.351	RFP57993.1	alkene reductase	60.6	2.2e-123	Limnothrix sp. CACIAM 69d	Bacteria;Terrabacteria group;Cyanobacteria/Melainabacteria group;Cyanobacteria	282.43	FOREIGN	No_hits		No_hits	1	RFP57993.1	Limnothrix sp. CACIAM 69d	60.6	2.2e-123	Limnothrix sp. CACIAM 69d	Bacteria;Terrabacteria group;Cyanobacteria/Melainabacteria group;Cyanobacteria		Ureukaryote
EGD72576	PTSG_04312	F2U868	Sulfate transporter	F:secondary active sulfate transmembrane transporter activity; P:sulfate transport; C:integral component of membrane; P:transmembrane transport	PF01740;PF00916	2013	670	9	0.096	0.586	0.788	0.39	WP_014373515.1	solute carrier 26 family protein	45.2	1.2e-127	Saprospira grandis	Bacteria;FCB group;Bacteroidetes/Chlorobi group;Bacteroidetes	281.807	FOREIGN	No_hits		No_hits	1	WP_112326816.1	Rhodothermaceae bacterium	43.8	4.1e-123	Rhodothermaceae bacterium	Bacteria;FCB group;Bacteroidetes/Chlorobi group;Bacteroidetes		Ureukaryote
EGD76874	PTSG_12695	F2UIC5	Uncharacterized protein	F:hydrolase activity, hydrolyzing O-glycosyl compounds; P:carbohydrate metabolic process	PF00703;PF02836;PF02837;PF14295	2133	710	14	0.059	0.587	0.732	0.365	XP_005767308.1	hypothetical protein EMIHUDRAFT_461645	44.3	2.4e-134	Emiliania huxleyi CCMP1516	Eukaryota;Haptista;Haptophyta;Prymnesiophyceae	276.945	FOREIGN	No_hits		No_hits	1	WP_100531892.1	Bacillus sp. mrc49	43.7	5.3e-121	Bacillus sp. mrc49	Bacteria;Terrabacteria group;Firmicutes;Bacilli		Ureukaryote
EGD74214	PTSG_06225	F2UCA7	Uncharacterized protein	P:proteolysis; F:serine-type peptidase activity	PF05577	1506	501	11	-0.009	0.6	0.729	0.362	OWZ12668.1	Lysosomal Pro-X carboxypeptidase	51.7	1.5e-133	Phytophthora megakarya	Eukaryota;Sar;Stramenopiles;Oomycota	274.624	FOREIGN	No_hits		No_hits	1	XP_009038696.1	Aureococcus anophagefferens	50.4	5.4e-120	Aureococcus anophagefferens	Eukaryota;Sar;Stramenopiles;Pelagophyceae	XP_001749026.1	Ureukaryote
EGD79576	PTSG_10425	F2UPM1	ABC transporter	F:ATP binding; C:membrane; F:ATPase activity	PF01061;PF00005	2262	753	8	0.005	0.609	0.812	0.345	XP_005707618.1	ABC transporter, ATP-binding protein isoform 2	49.4	4e-159	Galdieria sulphuraria	Eukaryota;Rhodophyta;Bangiophyceae;Cyanidiales	274.218	FOREIGN	No_hits		No_hits	1	PSC71035.1	Micractinium conductrix	41	8.1e-120	Micractinium conductrix	Eukaryota;Viridiplantae;Chlorophyta;core chlorophytes		Ureukaryote
EGD72566	PTSG_00591	F2TWX0	Aspartate-semialdehyde dehydrogenase	F:aspartate-semialdehyde dehydrogenase activity; P:methionine biosynthetic process; P:threonine biosynthetic process; P:lysine biosynthetic process via diaminopimelate; P:isoleucine biosynthetic process; F:protein dimerization activity; F:NADP binding; F:NAD binding; P:oxidation-reduction process	PF01118;PF02774	1161	386	3	-0.021	0.635	0.429	0.365	GBG29007.1	Aspartate-semialdehyde dehydrogenase	63.5	6.4e-121	Hondaea fermentalgiana	Eukaryota;Sar;Stramenopiles;Bigyra	274.091	FOREIGN	No_hits		No_hits	1	OUU10281.1	Gammaproteobacteria bacterium TMED34	63.6	9.2e-120	Gammaproteobacteria bacterium TMED34	Bacteria;Proteobacteria;Gammaproteobacteria;unclassified Gammaproteobacteria	XP_001747894.1	Ureukaryote
EGD79912	PTSG_10195	F2UQK7	NAD(P)(+)--arginine ADP-ribosyltransferase (EC 2.4.2.31) (Mono(ADP-ribosyl)transferase)	F:NAD(P)+-protein-arginine ADP-ribosyltransferase activity; F:uracil DNA N-glycosylase activity; P:base-excision repair; P:protein ADP-ribosylation	PF01129	1437	478	5	0.019	0.598	0.783	0.374	AKJ15610.1	uracil-DNA glycosylase	44.6	5.7e-119	Streptomyces incarnatus	Bacteria;Terrabacteria group;Actinobacteria;Actinobacteria	272.267	FOREIGN	No_hits		No_hits	1	AKJ15610.1	Streptomyces incarnatus	44.6	5.7e-119	Streptomyces incarnatus	Bacteria;Terrabacteria group;Actinobacteria;Actinobacteria	XP_001749258.1	Ureukaryote
EGD76111	PTSG_00818	F2TXK2	Uncharacterized protein	F:hydrolase activity, hydrolyzing O-glycosyl compounds; P:carbohydrate metabolic process; F:carbohydrate binding	PF13802;PF01055	2991	996	13	-0.045	0.619	0.716	0.468	WP_077736686.1	glycoside hydrolase family 31 protein	38.5	1.5e-118	Bacillus sonorensis	Bacteria;Terrabacteria group;Firmicutes;Bacilli	271.3	FOREIGN	No_hits		No_hits	1	WP_077736686.1	Bacillus sonorensis	38.5	1.5e-118	Bacillus sonorensis	Bacteria;Terrabacteria group;Firmicutes;Bacilli		Ureukaryote
EGD72799	PTSG_04526	F2U8U1	Uncharacterized protein	C:integral component of membrane; P:transmembrane transport	PF07690	1887	628	19	0.029	0.604	0.695	0.344	PHR81188.1	MFS transporter	50	4.8e-118	Methylophaga sp.	Bacteria;Proteobacteria;Gammaproteobacteria;Thiotrichales	270.136	FOREIGN	No_hits		No_hits	1	PHR81188.1	Methylophaga sp.	50	4.8e-118	Methylophaga sp.	Bacteria;Proteobacteria;Gammaproteobacteria;Thiotrichales	XP_001746168.1	Ureukaryote
EGD81253	PTSG_11288	F2USZ4	ATP-binding cassette transporter G2	F:ATP binding; C:membrane; F:ATPase activity	PF01061;PF00005	2280	759	9	-0.025	0.598	0.774	0.444	XP_005707618.1	ABC transporter, ATP-binding protein isoform 2	47.1	4.9e-149	Galdieria sulphuraria	Eukaryota;Rhodophyta;Bangiophyceae;Cyanidiales	268.338	FOREIGN	No_hits		No_hits	1	PSC71035.1	Micractinium conductrix	40.5	2.9e-117	Micractinium conductrix	Eukaryota;Viridiplantae;Chlorophyta;core chlorophytes		Ureukaryote
EGD79463	PTSG_10029	F2UPA8	Aldehyde reductase	F:oxidoreductase activity; P:oxidation-reduction process	PF00248	987	328	7	0.053	0.609	0.823	0.339	CEL92451.1	unnamed protein product	62.1	7.3e-118	Vitrella brassicaformis CCMP3155	Eukaryota;Sar;Alveolata;Colpodellida	265.168	FOREIGN	No_hits		No_hits	1	OAI53430.1	Planctomyces sp. SCGC AG-212-M04	60.7	6.9e-116	Planctomyces sp. SCGC AG-212-M04	Bacteria;PVC group;Planctomycetes;Planctomycetia		Ureukaryote
EGD78109	PTSG_08987	F2ULW0	Uncharacterized protein			1848	615	13	0.004	0.608	0.78	0.472	WP_109617523.1	NAD(P)/FAD-dependent oxidoreductase	41.2	9.9e-116	Sediminitomix flava	Bacteria;FCB group;Bacteroidetes/Chlorobi group;Bacteroidetes	264.807	FOREIGN	No_hits		No_hits	1	WP_109617523.1	Sediminitomix flava	41.2	9.9e-116	Sediminitomix flava	Bacteria;FCB group;Bacteroidetes/Chlorobi group;Bacteroidetes		Ureukaryote
EGD81218	PTSG_11256	F2USV9	Uncharacterized protein	F:electron transfer activity; P:cell redox homeostasis; F:flavin adenine dinucleotide binding; P:oxidation-reduction process	PF07992;PF02852	1449	482	15	0	0.582	0.655	0.333	PKB57707.1	hypothetical protein BZY73_01825	44.9	8.5e-115	SAR202 cluster bacterium Casp-Chloro-G3	Bacteria;Terrabacteria group;Chloroflexi;unclassified Chloroflexi	262.657	FOREIGN	No_hits		No_hits	1	PKB57707.1	SAR202 cluster bacterium Casp-Chloro-G3	44.9	8.5e-115	SAR202 cluster bacterium Casp-Chloro-G3	Bacteria;Terrabacteria group;Chloroflexi;unclassified Chloroflexi		Ureukaryote
EGD73443	PTSG_05147	F2UAM7	3-oxoacyl-[acyl-carrier-protein] synthase	P:fatty acid biosynthetic process; F:transferase activity, transferring acyl groups other than amino-acyl groups	PF00109;PF02801	1353	450	7	-0.079	0.613	0.633	0.393	OXE37002.1	beta-ketoacyl-[acyl-carrier-protein] synthase II	49.8	1e-114	Phenylobacterium zucineum	Bacteria;Proteobacteria;Alphaproteobacteria;Caulobacterales	262.495	FOREIGN	No_hits		No_hits	1	OXE37002.1	Phenylobacterium zucineum	49.8	1e-114	Phenylobacterium zucineum	Bacteria;Proteobacteria;Alphaproteobacteria;Caulobacterales		Ureukaryote
EGD73076	PTSG_04791	F2U9P9	Uncharacterized protein		PF06742	1311	436	12	0.001	0.59	0.735	0.413	GBG24417.1	Hypothetical Protein FCC1311_006352	51.7	7.2e-121	Hondaea fermentalgiana	Eukaryota;Sar;Stramenopiles;Bigyra	254.201	FOREIGN	No_hits		No_hits	1	WP_020173122.1	Gordonia polyisoprenivorans	50.9	4e-111	Gordonia polyisoprenivorans	Bacteria;Terrabacteria group;Actinobacteria;Actinobacteria	XP_001742928.1	Ureukaryote
EGD77838	PTSG_09471	F2UL39	ATP-dependent protease ATP-binding subunit	F:ATP binding; P:protein folding; F:unfolded protein binding	PF07724;PF10431	1812	603	13	-0.042	0.612	0.59	0.406	WP_004932846.1	ATP-dependent Clp protease ATP-binding subunit ClpX	52.7	1.9e-111	Acinetobacter soli	Bacteria;Proteobacteria;Gammaproteobacteria;Pseudomonadales	254.152	FOREIGN	No_hits		No_hits	1	WP_070069795.1	Acinetobacter qingfengensis	58.5	4.2e-111	Acinetobacter qingfengensis	Bacteria;Proteobacteria;Gammaproteobacteria;Pseudomonadales		Ureukaryote
EGD72663	PTSG_04394	F2U8F4	Uncharacterized protein (Fragment)	P:nucleotide catabolic process; F:hydrolase activity	PF02872;PF00149	1944	647	26	-0.023	0.602	0.424	0.359	ORY02418.1	Metallo-dependent phosphatase	44.1	2.3e-115	Basidiobolus meristosporus CBS 931.73	Eukaryota;Opisthokonta;Fungi;Fungi incertae sedis	253.546	FOREIGN	No_hits		No_hits	1	XP_009219561.1	Gaeumannomyces tritici R3-111a-1	43.4	7.7e-111	Gaeumannomyces tritici R3-111a-1	Eukaryota;Opisthokonta;Fungi;Dikarya		Ureukaryote
EGD74703	PTSG_06064	F2UDK8	Helicase	F:ATP binding; C:membrane; P:protein import	PF07517	9009	3002	2	0.035	0.583	0.713	0.399	ETO36876.1	hypothetical protein RFI_00186, partial	37.8	1.3e-176	Reticulomyxa filosa	Eukaryota;Sar;Rhizaria;Retaria	250.645	FOREIGN	No_hits		No_hits	1	KOO24619.1	Chrysochromulina sp. CCMP291	30.1	1.4e-109	Chrysochromulina sp. CCMP291	Eukaryota;Haptista;Haptophyta;Prymnesiophyceae		Ureukaryote
EGD81508	PTSG_02225	F2U1K6	Dihydroorotase	F:dihydroorotase activity; P:pyrimidine nucleobase biosynthetic process	PF01979	1089	362	12	0.04	0.58	0.704	0.32	KKE80932.1	dihydroorotase	58.8	1.1e-109	Pseudoalteromonas luteoviolacea S4054	Bacteria;Proteobacteria;Gammaproteobacteria;Alteromonadales	249.595	FOREIGN	No_hits		No_hits	1	WP_046358543.1	Pseudoalteromonas luteoviolacea	58.9	4e-109	Pseudoalteromonas luteoviolacea	Bacteria;Proteobacteria;Gammaproteobacteria;Alteromonadales		Ureukaryote
EGD83485	PTSG_04093	F2U6K3	Cysteine synthase		PF00291	1275	424	0	-0.072	0.672	0.865	0.342	GBG29719.1	Cysteine synthase	60.5	1.3e-111	Hondaea fermentalgiana	Eukaryota;Sar;Stramenopiles;Bigyra	248.902	FOREIGN	No_hits		No_hits	1	XP_005645288.1	Coccomyxa subellipsoidea C-169	61.1	8e-109	Coccomyxa subellipsoidea C-169	Eukaryota;Viridiplantae;Chlorophyta;core chlorophytes		Ureukaryote
EGD72662	PTSG_04394	F2U8F4	Uncharacterized protein (Fragment)	P:nucleotide catabolic process; F:hydrolase activity	PF02872;PF00149	1872	623	0	0.006	0.603	0.415	0.38	ORY02418.1	Metallo-dependent phosphatase	43.9	1.4e-114	Basidiobolus meristosporus CBS 931.73	Eukaryota;Opisthokonta;Fungi;Fungi incertae sedis	248.774	FOREIGN	No_hits		No_hits	1	XP_009219561.1	Gaeumannomyces tritici R3-111a-1	42.9	9.1e-109	Gaeumannomyces tritici R3-111a-1	Eukaryota;Opisthokonta;Fungi;Dikarya		Ureukaryote
EGD80956	PTSG_01539	F2U0M8	Uncharacterized protein	F:serine-tRNA ligase activity; F:ATP binding; P:seryl-tRNA aminoacylation	PF02403;PF00587	1476	491	14	0.03	0.578	0.648	0.346	GAX73126.1	hypothetical protein CEUSTIGMA_g579.t1	47.6	1e-107	Chlamydomonas eustigma	Eukaryota;Viridiplantae;Chlorophyta;core chlorophytes	246.377	FOREIGN	No_hits		No_hits	1	GAX73126.1	Chlamydomonas eustigma	47.6	1e-107	Chlamydomonas eustigma	Eukaryota;Viridiplantae;Chlorophyta;core chlorophytes		Ureukaryote
EGD75979	PTSG_00687	F2TX70	Metallo-beta-lactamase superfamily		PF00753;PF07521	1842	613	1	0.005	0.644	0.865	0.394	WP_109086264.1	ribonuclease J	40.4	1.1e-106	Azospirillum sp. TSH100	Bacteria;Proteobacteria;Alphaproteobacteria;Rhodospirillales	243.979	FOREIGN	No_hits		No_hits	1	WP_109086264.1	Azospirillum sp. TSH100	40.4	1.1e-106	Azospirillum sp. TSH100	Bacteria;Proteobacteria;Alphaproteobacteria;Rhodospirillales	XP_001747251.1	Ureukaryote
EGD74305	PTSG_06314	F2UCJ8	Uncharacterized protein	F:iron ion binding; F:2-oxoglutarate-dependent dioxygenase activity; F:L-ascorbic acid binding; P:oxidation-reduction process	PF13661;PF10637	1833	610	0	-0.065	0.644	0.874	0.384	PRW59644.1	PKHD-type hydroxylase ofd1	44.6	7.7e-121	Chlorella sorokiniana	Eukaryota;Viridiplantae;Chlorophyta;core chlorophytes	241.589	FOREIGN	No_hits		No_hits	1	XP_002180686.1	Phaeodactylum tricornutum CCAP 1055/1	42.6	1.2e-105	Phaeodactylum tricornutum CCAP 1055/1	Eukaryota;Sar;Stramenopiles;Ochrophyta	XP_001744738.1	Ureukaryote
EGD80050	PTSG_10326	F2UQZ5	Beta-lactamase		PF00144	1308	435	1	0.031	0.613	0.809	0.423	WP_109896710.1	serine hydrolase	49.9	1.9e-105	Methylobacterium sp. 17SD2-17	Bacteria;Proteobacteria;Alphaproteobacteria;Rhizobiales	241.13	FOREIGN	No_hits		No_hits	1	WP_109896710.1	Methylobacterium sp. 17SD2-17	49.9	1.9e-105	Methylobacterium sp. 17SD2-17	Bacteria;Proteobacteria;Alphaproteobacteria;Rhizobiales		Ureukaryote
EGD82443	PTSG_03090	F2U477	Uncharacterized protein			2439	812	3	-0.026	0.616	0.698	0.32	OUV37351.1	hypothetical protein CBC62_07995	34.2	2.3e-104	Opitutae bacterium TMED102	Bacteria;PVC group;Verrucomicrobia;Opitutae	238.636	FOREIGN	No_hits		No_hits	1	OUV37351.1	Opitutae bacterium TMED102	34.2	2.3e-104	Opitutae bacterium TMED102	Bacteria;PVC group;Verrucomicrobia;Opitutae	XP_001747843.1	Ureukaryote
EGD77029	PTSG_07371	F2UII0	Short chain dehydrogenase/reductase family Oxidoreductase		PF00106	1962	653	16	0.002	0.575	0.678	0.428	OQR96144.1	hypothetical protein ACHHYP_16904	42.4	2e-114	Achlya hypogyna	Eukaryota;Sar;Stramenopiles;Oomycota	234.333	FOREIGN	No_hits		No_hits	1	XP_002504335.1	Micromonas commoda	42.5	1.7e-102	Micromonas commoda	Eukaryota;Viridiplantae;Chlorophyta;Mamiellophyceae	XP_001750887.1	Ureukaryote
EGD83344	PTSG_03952	F2U7C7	Short-chain dehydrogenase/reductase SDR		PF00106	981	326	11	0.052	0.576	0.652	0.517	WP_053232933.1	short chain dehydrogenase	67.5	5.6e-102	Sandaracinus amylolyticus	Bacteria;Proteobacteria;delta/epsilon subdivisions;Deltaproteobacteria	233.141	FOREIGN	No_hits		No_hits	1	WP_053232933.1	Sandaracinus amylolyticus	67.5	5.6e-102	Sandaracinus amylolyticus	Bacteria;Proteobacteria;delta/epsilon subdivisions;Deltaproteobacteria		Ureukaryote
EGD79340	PTSG_09754	F2UNY5	Helicase			8322	2773	1	-0.017	0.584	0.716	0.358	ETO36876.1	hypothetical protein RFI_00186, partial	35.4	2e-163	Reticulomyxa filosa	Eukaryota;Sar;Rhizaria;Retaria	232.299	FOREIGN	No_hits		No_hits	1	XP_005778762.1	Emiliania huxleyi CCMP1516	30.2	1.3e-101	Emiliania huxleyi CCMP1516	Eukaryota;Haptista;Haptophyta;Prymnesiophyceae		Ureukaryote
EGD80690	PTSG_01280	F2TZW2	DNA and RNA helicase	F:DNA binding; F:ATP-dependent DNA helicase activity; F:ATP binding	PF00580;PF13361	3576	1191	8	-0.013	0.615	0.756	0.296	CDH60692.1	atp-dependent dna helicase	34.9	1.6e-101	Lichtheimia corymbifera JMRC:FSU:9682	Eukaryota;Opisthokonta;Fungi;Fungi incertae sedis	230.769	FOREIGN	No_hits		No_hits	1	OGN96692.1	Chloroflexi bacterium RBG_13_51_36	34.8	6e-101	Chloroflexi bacterium RBG_13_51_36	Bacteria;Terrabacteria group;Chloroflexi;unclassified Chloroflexi		Ureukaryote
EGD80686	PTSG_11704	F2TZV8	Glutamyl-tRNA synthetase	F:tRNA binding; F:glutamate-tRNA ligase activity; F:ATP binding; P:glutamyl-tRNA aminoacylation; F:zinc ion binding	PF00749	1632	543	8	0.006	0.607	0.725	0.394	CDS06587.1	hypothetical protein LRAMOSA09115	42.2	1.3e-106	Lichtheimia ramosa	Eukaryota;Opisthokonta;Fungi;Fungi incertae sedis	230.494	FOREIGN	No_hits		No_hits	1	OGL78951.1	Candidatus Uhrbacteria bacterium RIFCSPHIGHO2_12_FULL_57_11	42.1	7.9e-101	Candidatus Uhrbacteria bacterium RIFCSPHIGHO2_12_FULL_57_11	Bacteria;unclassified Bacteria;Bacteria candidate phyla;Patescibacteria group		Ureukaryote
EGD73440	PTSG_05144	F2UAM4	DNA ligase	F:DNA ligase (ATP) activity; F:ATP binding; P:DNA repair; P:DNA recombination; F:zinc ion binding	PF01068;PF14743;PF10283	1995	664	10	-0.054	0.594	0.655	0.367	PFH48977.1	hypothetical protein AMATHDRAFT_148663	51.3	1.3e-100	Amanita thiersii Skay4041	Eukaryota;Opisthokonta;Fungi;Dikarya	229.996	FOREIGN	No_hits		No_hits	1	PFH48977.1	Amanita thiersii Skay4041	51.3	1.3e-100	Amanita thiersii Skay4041	Eukaryota;Opisthokonta;Fungi;Dikarya	XP_001744240.1	Ureukaryote
EGD79911	PTSG_10194	F2UQK6	Uncharacterized protein	F:protein binding	PF08007;PF00084	9303	3100	22	-0.085	0.632	0.763	0.441	WP_108739593.1	hypothetical protein	31.9	1.6e-100	Flavobacterium faecale	Bacteria;FCB group;Bacteroidetes/Chlorobi group;Bacteroidetes	229.789	FOREIGN	No_hits		No_hits	1	WP_108739593.1	Flavobacterium faecale	31.9	1.6e-100	Flavobacterium faecale	Bacteria;FCB group;Bacteroidetes/Chlorobi group;Bacteroidetes		Ureukaryote
EGD74462	PTSG_05826	F2UCW7	Alcohol dehydrogenase	P:oxidation-reduction process	PF08240;PF00107	1011	336	3	-0.062	0.633	0.769	0.53	RJS24012.1	alcohol dehydrogenase	57.1	1.6e-99	Corallococcus sp. H22C18031201	Bacteria;Proteobacteria;delta/epsilon subdivisions;Deltaproteobacteria	227.486	FOREIGN	No_hits		No_hits	1	RJS24012.1	Corallococcus sp. H22C18031201	57.1	1.6e-99	Corallococcus sp. H22C18031201	Bacteria;Proteobacteria;delta/epsilon subdivisions;Deltaproteobacteria		Ureukaryote
EGD77228	PTSG_08321	F2UJC9	Uncharacterized protein	F:catalytic activity; F:carbohydrate binding	PF05592;PF17389;PF08531;PF02140	3339	1112	20	-0.007	0.599	0.694	0.323	OEU17453.1	Bac_rhamnosid-domain-containing protein	33	7.3e-101	Fragilariopsis cylindrus CCMP1102	Eukaryota;Sar;Stramenopiles;Ochrophyta	227.123	FOREIGN	No_hits		No_hits	1	PYV33873.1	Acidobacteria bacterium	32	2.3e-99	Acidobacteria bacterium	Bacteria;Acidobacteria;unclassified Acidobacteria;unclassified Acidobacteria (miscellaneous)	XP_001746549.1	Ureukaryote
EGD78112	PTSG_08990	F2ULW3	Uncharacterized protein		PF08007;PF00084	9744	3247	19	-0.152	0.651	0.788	0.341	WP_074238629.1	gliding motility-associated C-terminal domain-containing protein, partial	32.5	3.1e-99	Chitinophaga niabensis	Bacteria;FCB group;Bacteroidetes/Chlorobi group;Bacteroidetes	226.825	FOREIGN	No_hits		No_hits	1	WP_074238629.1	Chitinophaga niabensis	32.5	3.1e-99	Chitinophaga niabensis	Bacteria;FCB group;Bacteroidetes/Chlorobi group;Bacteroidetes		Ureukaryote
EGD74325	PTSG_06335	F2UCL8	5-aminolevulinic acid synthase	F:5-aminolevulinate synthase activity; F:pyridoxal phosphate binding; P:tetrapyrrole biosynthetic process	PF00155	1944	647	3	0.023	0.647	0.439	0.311	WP_109271463.1	5-aminolevulinate synthase	53.7	5.2e-99	Sphingosinicella sp. QZX222	Bacteria;Proteobacteria;Alphaproteobacteria;Sphingomonadales	226.307	FOREIGN	No_hits		No_hits	1	WP_109271463.1	Sphingosinicella sp. QZX222	53.7	5.2e-99	Sphingosinicella sp. QZX222	Bacteria;Proteobacteria;Alphaproteobacteria;Sphingomonadales		Ureukaryote
EGD73188	PTSG_12225	F2U8Y5	Uncharacterized protein		PF12708	1401	466	9	0.038	0.609	0.743	0.335	GBC94952.1	hypothetical protein HRbin16_00738	45.4	1.1e-98	bacterium HR16	Bacteria;unclassified Bacteria;unclassified Bacteria (miscellaneous);bacterium HR16	225.558	FOREIGN	No_hits		No_hits	1	GBC94952.1	bacterium HR16	45.4	1.1e-98	bacterium HR16	Bacteria;unclassified Bacteria;unclassified Bacteria (miscellaneous);bacterium HR16	XP_001744199.1	Ureukaryote
EGD74963	PTSG_07188	F2UEB3	Uncharacterized protein	F:calcium-dependent cysteine-type endopeptidase activity; C:intracellular; P:proteolysis	PF00648	1566	521	7	-0.009	0.601	0.76	0.445	KOO25845.1	hypothetical protein Ctob_010619	42.3	2.7e-98	Chrysochromulina sp. CCMP291	Eukaryota;Haptista;Haptophyta;Prymnesiophyceae	224.66	FOREIGN	No_hits		No_hits	1	KOO25845.1	Chrysochromulina sp. CCMP291	42.3	2.7e-98	Chrysochromulina sp. CCMP291	Eukaryota;Haptista;Haptophyta;Prymnesiophyceae		Ureukaryote
EGD75475	PTSG_06549	F2UG47	Uncharacterized protein	C:integral component of membrane; F:transmembrane transporter activity; P:transmembrane transport	PF00083	2013	670	11	-0.013	0.596	0.675	0.466	KOO53751.1	mannitol transporter	45.9	3.8e-97	Chrysochromulina sp. CCMP291	Eukaryota;Haptista;Haptophyta;Prymnesiophyceae	222.016	FOREIGN	No_hits		No_hits	1	KOO53751.1	Chrysochromulina sp. CCMP291	45.9	3.8e-97	Chrysochromulina sp. CCMP291	Eukaryota;Haptista;Haptophyta;Prymnesiophyceae	XP_001745016.1	Ureukaryote
EGD80551	PTSG_01142	F2U0X7	Amidohydrolase	F:hydrolase activity	PF07687;PF01546	1248	415	1	0	0.64	0.775	0.441	OQW63258.1	peptidase M20	49	5.3e-97	Nitrospira sp. ST-bin4	Bacteria;Nitrospirae;Nitrospira;Nitrospirales	221.683	FOREIGN	No_hits		No_hits	1	OQW63258.1	Nitrospira sp. ST-bin4	49	5.3e-97	Nitrospira sp. ST-bin4	Bacteria;Nitrospirae;Nitrospira;Nitrospirales		Ureukaryote
EGD76116	PTSG_00824	F2TXK7	Aspartokinase	F:aspartate kinase activity; P:cellular amino acid biosynthetic process	PF00696;PF13840	1698	565	5	0.053	0.597	0.77	0.392	GBG33201.1	Aspartokinase	51.2	1.4e-129	Hondaea fermentalgiana	Eukaryota;Sar;Stramenopiles;Bigyra	220.578	FOREIGN	No_hits		No_hits	1	WP_044194538.1	Hyalangium minutum	43.7	1.6e-96	Hyalangium minutum	Bacteria;Proteobacteria;delta/epsilon subdivisions;Deltaproteobacteria		Ureukaryote
EGD74391	PTSG_06402	F2UBX6	Trifunctional protein with glutamine amidotransferase	F:indole-3-glycerol-phosphate synthase activity; F:phosphoribosylanthranilate isomerase activity; P:tryptophan metabolic process	PF00218;PF00697	2721	906	3	-0.009	0.641	0.529	0.32	CDR99849.1	hypothetical protein	43.8	3.4e-96	Sporisorium scitamineum	Eukaryota;Opisthokonta;Fungi;Dikarya	219.824	FOREIGN	No_hits		No_hits	1	CDR99849.1	Sporisorium scitamineum	43.8	3.4e-96	Sporisorium scitamineum	Eukaryota;Opisthokonta;Fungi;Dikarya		Ureukaryote
EGD73969	PTSG_05663	F2UBV3	Xylitol dehydrogenase	P:oxidation-reduction process	PF08240;PF00107	1200	399	7	0.068	0.613	0.689	0.39	WP_111538174.1	NAD(P)-dependent alcohol dehydrogenase	53.5	1.3e-95	Hwanghaeicola aestuarii	Bacteria;Proteobacteria;Alphaproteobacteria;Rhodobacterales	218.483	FOREIGN	No_hits		No_hits	1	WP_111538174.1	Hwanghaeicola aestuarii	53.5	1.3e-95	Hwanghaeicola aestuarii	Bacteria;Proteobacteria;Alphaproteobacteria;Rhodobacterales		Ureukaryote
EGD83312	PTSG_03921	F2U795	Cytochrome c peroxidase	F:peroxidase activity; P:response to oxidative stress; F:heme binding; P:oxidation-reduction process	PF00141	972	323	4	0.05	0.646	0.793	0.32	XP_005646302.1	heme peroxidase	63.2	1.1e-94	Coccomyxa subellipsoidea C-169	Eukaryota;Viridiplantae;Chlorophyta;core chlorophytes	216.348	FOREIGN	No_hits		No_hits	1	XP_005646302.1	Coccomyxa subellipsoidea C-169	63.2	1.1e-94	Coccomyxa subellipsoidea C-169	Eukaryota;Viridiplantae;Chlorophyta;core chlorophytes		Ureukaryote
EGD79720	PTSG_10704	F2UQ52	Uncharacterized protein		PF18105	2187	728	4	0.02	0.599	0.731	0.351	WP_015170782.1	hypothetical protein	34.4	2.5e-94	Geitlerinema sp. PCC 7407	Bacteria;Terrabacteria group;Cyanobacteria/Melainabacteria group;Cyanobacteria	215.527	FOREIGN	No_hits		No_hits	1	WP_015170782.1	Geitlerinema sp. PCC 7407	34.4	2.5e-94	Geitlerinema sp. PCC 7407	Bacteria;Terrabacteria group;Cyanobacteria/Melainabacteria group;Cyanobacteria		Ureukaryote
EGD75170	PTSG_06823	F2UEX0	Threonine aldolase	P:cellular amino acid metabolic process; F:lyase activity	PF01212	1158	385	1	-0.041	0.617	0.743	0.365	ETK74180.1	hypothetical protein L915_18981	53.8	2.6e-98	Phytophthora parasitica	Eukaryota;Sar;Stramenopiles;Oomycota	214.556	FOREIGN	No_hits		No_hits	1	RIK39169.1	Chloroflexi bacterium	52.2	6.6e-94	Chloroflexi bacterium	Bacteria;Terrabacteria group;Chloroflexi;unclassified Chloroflexi		Ureukaryote
EGD83191	PTSG_03821	F2U5H5	ATPase ASNA1 homolog (EC 3.6.-.-) (Arsenical pump-driving ATPase homolog) (Arsenite-stimulated ATPase)	F:ATP binding; F:ATPase activity	PF02374	1002	333	5	0.065	0.57	0.766	0.412	XP_504733.1	YALI0E33495p	54.2	3e-95	Yarrowia lipolytica CLIB122	Eukaryota;Opisthokonta;Fungi;Dikarya	214.161	FOREIGN	No_hits		No_hits	1	XP_011120712.1	Arthrobotrys oligospora ATCC 24927	55	9.8e-94	Arthrobotrys oligospora ATCC 24927	Eukaryota;Opisthokonta;Fungi;Dikarya		Ureukaryote
EGD72136	PTSG_00156	F2TVP0	Riboflavin biosynthesis protein RibA	F:GTP cyclohydrolase II activity; F:3,4-dihydroxy-2-butanone-4-phosphate synthase activity; F:5-amino-6-(5-phosphoribosylamino)uracil reductase activity; F:diaminohydroxyphosphoribosylaminopyrimidine deaminase activity; P:riboflavin biosynthetic process; P:oxidation-reduction process	PF00383;PF00926;PF00925;PF01872	3276	1091	5	0.016	0.647	0.512	0.35	WP_110207794.1	bifunctional 3,4-dihydroxy-2-butanone-4-phosphate synthase/GTP cyclohydrolase II	50.4	1.1e-93	Nocardioides daejeonensis	Bacteria;Terrabacteria group;Actinobacteria;Actinobacteria	214.045	FOREIGN	No_hits		No_hits	1	WP_110207794.1	Nocardioides daejeonensis	50.4	1.1e-93	Nocardioides daejeonensis	Bacteria;Terrabacteria group;Actinobacteria;Actinobacteria		Ureukaryote
EGD73627	PTSG_12295	F2UA52	Uncharacterized protein		PF08007;PF00084	8577	2858	19	-0.136	0.647	0.783	0.432	WP_108739593.1	hypothetical protein	31.9	1.3e-93	Flavobacterium faecale	Bacteria;FCB group;Bacteroidetes/Chlorobi group;Bacteroidetes	213.878	FOREIGN	No_hits		No_hits	1	WP_108739593.1	Flavobacterium faecale	31.9	1.3e-93	Flavobacterium faecale	Bacteria;FCB group;Bacteroidetes/Chlorobi group;Bacteroidetes		Ureukaryote
EGD72613	PTSG_04348	F2U8A5	Uncharacterized protein	P:histidine biosynthetic process; F:histidinol-phosphate transaminase activity; F:pyridoxal phosphate binding	PF00155	1110	369	10	0.037	0.565	0.688	0.382	RIL04263.1	histidinol-phosphate transaminase	50.4	1.4e-93	bacterium	Bacteria;unclassified Bacteria;unclassified Bacteria (miscellaneous);bacterium	213.804	FOREIGN	No_hits		No_hits	1	RIL04263.1	bacterium	50.4	1.4e-93	bacterium	Bacteria;unclassified Bacteria;unclassified Bacteria (miscellaneous);bacterium		Ureukaryote
EGD79065	PTSG_02033	F2TZP1	Lactoylglutathione lyase (EC 4.4.1.5) (Glyoxalase I)	F:lactoylglutathione lyase activity; F:metal ion binding	PF00903	987	328	11	0.028	0.583	0.366	0.366	XP_008883855.1	glyoxalase I, putative	60.3	6e-112	Hammondia hammondi	Eukaryota;Sar;Alveolata;Apicomplexa	213.111	FOREIGN	No_hits		No_hits	1	GAX22631.1	Fistulifera solaris	57.5	2.8e-93	Fistulifera solaris	Eukaryota;Sar;Stramenopiles;Ochrophyta		Ureukaryote
EGD81661	PTSG_02375	F2U209	Ferroxidase	F:copper ion binding; F:oxidoreductase activity; P:oxidation-reduction process	PF07731;PF07732	1800	599	10	0.048	0.591	0.657	0.336	WP_116464714.1	copper oxidase	53.9	3e-93	candidate division NC10 bacterium	Bacteria;unclassified Bacteria;Bacteria candidate phyla;candidate division NC10	213.042	FOREIGN	No_hits		No_hits	1	WP_116464714.1	candidate division NC10 bacterium	53.9	3e-93	candidate division NC10 bacterium	Bacteria;unclassified Bacteria;Bacteria candidate phyla;candidate division NC10		Ureukaryote
EGD78630	PTSG_01608	F2TYF6	Uncharacterized protein	F:diaminopimelate decarboxylase activity; P:lysine biosynthetic process via diaminopimelate	PF02784;PF00278	1335	444	9	0.047	0.612	0.716	0.404	KTD80882.1	diaminopimelate decarboxylase, aspartate kinase (fusion of lysA and lysC)	43.6	5e-93	Legionella steigerwaltii	Bacteria;Proteobacteria;Gammaproteobacteria;Legionellales	212.531	FOREIGN	No_hits		No_hits	1	KTD80882.1	Legionella steigerwaltii	43.6	5e-93	Legionella steigerwaltii	Bacteria;Proteobacteria;Gammaproteobacteria;Legionellales	XP_001746610.1	Ureukaryote
EGD72561	PTSG_00586	F2TWW5	Aldose 1-epimerase (EC 5.1.3.3) (Galactose mutarotase)	F:isomerase activity; P:hexose metabolic process; F:carbohydrate binding	PF01263	1074	357	9	-0.033	0.606	0.719	0.373	WP_106535562.1	galactose mutarotase	52.9	2e-92	Haloactinopolyspora alba	Bacteria;Terrabacteria group;Actinobacteria;Actinobacteria	211.145	FOREIGN	No_hits		No_hits	1	WP_106535562.1	Haloactinopolyspora alba	52.9	2e-92	Haloactinopolyspora alba	Bacteria;Terrabacteria group;Actinobacteria;Actinobacteria		Ureukaryote
EGD78913	PTSG_01888	F2TZ89	Uncharacterized protein		PF12624;PF06650;PF16908;PF16909;PF16910	11862	3953	39	-0.043	0.615	0.738	0.404	KEQ84305.1	vacuolar protein sorting-associated protein 13	30	2e-92	Aureobasidium pullulans EXF-150	Eukaryota;Opisthokonta;Fungi;Dikarya	211.145	FOREIGN	No_hits		No_hits	1	KEQ84305.1	Aureobasidium pullulans EXF-150	30	2e-92	Aureobasidium pullulans EXF-150	Eukaryota;Opisthokonta;Fungi;Dikarya		Ureukaryote
EGD80750	PTSG_01338	F2U022	Uncharacterized protein	F:sulfuric ester hydrolase activity	PF00884	1809	602	8	0.084	0.591	0.71	0.354	WP_105330398.1	MULTISPECIES: arylsulfatase	42.6	3.3e-92	Blastopirellula	Bacteria;PVC group;Planctomycetes;Planctomycetia	209.566	FOREIGN	No_hits		No_hits	1	WP_105350606.1	Blastopirellula marina	42.2	9.7e-92	Blastopirellula marina	Bacteria;PVC group;Planctomycetes;Planctomycetia		Ureukaryote
EGD75100	PTSG_06755	F2UEQ0	CobW/P47K family protein		PF02492;PF07683	1575	524	6	-0.085	0.59	0.728	0.384	XP_016617651.1	hypothetical protein Z519_08765	47.5	1.4e-91	Cladophialophora bantiana CBS 173.52	Eukaryota;Opisthokonta;Fungi;Dikarya	209.199	FOREIGN	No_hits		No_hits	1	XP_016617651.1	Cladophialophora bantiana CBS 173.52	47.5	1.4e-91	Cladophialophora bantiana CBS 173.52	Eukaryota;Opisthokonta;Fungi;Dikarya		Ureukaryote
EGD80303	PTSG_10558	F2URP8	Uncharacterized protein	F:catalytic activity	PF06824	1839	612	11	-0.026	0.587	0.648	0.331	XP_002182911.1	predicted protein	50	1e-117	Phaeodactylum tricornutum CCAP 1055/1	Eukaryota;Sar;Stramenopiles;Ochrophyta	208.747	FOREIGN	No_hits		No_hits	1	WP_094598162.1	Paenibacillus sp. XY044	47.8	2.2e-91	Paenibacillus sp. XY044	Bacteria;Terrabacteria group;Firmicutes;Bacilli		Ureukaryote
EGD82837	PTSG_11437	F2UTF5	Threonyl-tRNA synthetase 1	F:threonine-tRNA ligase activity; F:ATP binding; C:cytoplasm; P:threonyl-tRNA aminoacylation	PF03129;PF00587	1815	604	16	0.001	0.589	0.718	0.401	OQR84776.1	threonyl-tRNA synthetase	45.5	1.9e-135	Achlya hypogyna	Eukaryota;Sar;Stramenopiles;Oomycota	207.137	FOREIGN	No_hits		No_hits	1	UniRef100_A3HT56	Algoriphagus machipongonensis	34.8	1.1e-90	Algoriphagus machipongonensis	Bacteria;FCB group;Bacteroidetes/Chlorobi group;Bacteroidetes		Ureukaryote
EGD73593	PTSG_05303	F2UA18	Uncharacterized protein		PF13439;PF00534	2004	667	0	-0.094	0.657	0.823	0.363	WP_072714672.1	glycosyltransferase family 1 protein	47.3	1.2e-90	Rhodothermus profundi	Bacteria;FCB group;Bacteroidetes/Chlorobi group;Bacteroidetes	207.05	FOREIGN	No_hits		No_hits	1	WP_072714672.1	Rhodothermus profundi	47.3	1.2e-90	Rhodothermus profundi	Bacteria;FCB group;Bacteroidetes/Chlorobi group;Bacteroidetes		Ureukaryote
EGD75093	PTSG_06749	F2UEP3	Uncharacterized protein		PF02492;PF07683	1665	554	6	-0.079	0.585	0.693	0.415	XP_016246003.1	hypothetical protein, variant 1	49.5	1.3e-90	Cladophialophora immunda	Eukaryota;Opisthokonta;Fungi;Dikarya	206.97	FOREIGN	No_hits		No_hits	1	XP_016246003.1	Cladophialophora immunda	49.5	1.3e-90	Cladophialophora immunda	Eukaryota;Opisthokonta;Fungi;Dikarya		Ureukaryote
EGD75785	PTSG_07903	F2UGN5	Uncharacterized protein		PF08007;PF16403;PF00084	9567	3188	17	-0.144	0.653	0.824	0.379	WP_035672721.1	hypothetical protein	29	9.7e-90	Flavobacterium sp. 83	Bacteria;FCB group;Bacteroidetes/Chlorobi group;Bacteroidetes	204.961	FOREIGN	No_hits		No_hits	1	WP_035672721.1	Flavobacterium sp. 83	29	9.7e-90	Flavobacterium sp. 83	Bacteria;FCB group;Bacteroidetes/Chlorobi group;Bacteroidetes		Ureukaryote
EGD83412	PTSG_04019	F2U7J5	Glutaminase	F:glutaminase activity; F:protein binding; P:glutamine metabolic process	PF12796;PF04960	3045	1014	3	-0.008	0.618	0.668	0.305	SMD32780.1	L-glutaminase	46.2	1.5e-89	Reichenbachiella faecimaris	Bacteria;FCB group;Bacteroidetes/Chlorobi group;Bacteroidetes	204.525	FOREIGN	No_hits		No_hits	1	SMD32780.1	Reichenbachiella faecimaris	46.2	1.5e-89	Reichenbachiella faecimaris	Bacteria;FCB group;Bacteroidetes/Chlorobi group;Bacteroidetes		Ureukaryote
EGD80439	PTSG_11084	F2US34	Radical SAM domain-containing protein	F:RNA methyltransferase activity; P:tRNA methylation; F:iron-sulfur cluster binding; P:rRNA base methylation	PF04055	1554	517	0	-0.061	0.638	0.597	0.337	OON08999.1	23S rRNA methyltransferase	59.8	9.4e-128	Batrachochytrium salamandrivorans	Eukaryota;Opisthokonta;Fungi;Fungi incertae sedis	202.532	FOREIGN	No_hits		No_hits	1	XP_005650819.1	Coccomyxa subellipsoidea C-169	46.1	1.1e-88	Coccomyxa subellipsoidea C-169	Eukaryota;Viridiplantae;Chlorophyta;core chlorophytes		Ureukaryote
EGD79550	PTSG_10117	F2UPJ5	Uncharacterized protein	F:transmembrane transporter activity	PF00153	891	296	8	-0.018	0.6	0.727	0.5	OQR81500.1	Mitochondrial Carrier (MC) Family	59.8	2.3e-94	Thraustotheca clavata	Eukaryota;Sar;Stramenopiles;Oomycota	201.986	FOREIGN	No_hits		No_hits	1	XP_007512411.1	Bathycoccus prasinos	58.2	1.9e-88	Bathycoccus prasinos	Eukaryota;Viridiplantae;Chlorophyta;Mamiellophyceae	XP_001746504.1	Ureukaryote
EGD77074	PTSG_07414	F2UIM5	S-formylglutathione hydrolase (EC 3.1.2.12)	F:S-formylglutathione hydrolase activity; P:formaldehyde catabolic process	PF00756	945	314	9	0.04	0.591	0.722	0.368	WP_091851661.1	S-formylglutathione hydrolase	57.7	2.6e-88	Marinobacter segnicrescens	Bacteria;Proteobacteria;Gammaproteobacteria;Alteromonadales	201.672	FOREIGN	No_hits		No_hits	1	WP_091851661.1	Marinobacter segnicrescens	57.7	2.6e-88	Marinobacter segnicrescens	Bacteria;Proteobacteria;Gammaproteobacteria;Alteromonadales		Ureukaryote
EGD76897	PTSG_08242	F2UIE8	2,3-bisphosphoglycerate-dependent phosphoglycerate mutase	F:phosphoglycerate mutase activity; P:glycolytic process	PF00300	876	291	3	0.014	0.606	0.371	0.403	OWZ17215.1	2,3-bisphosphoglycerate-dependent phosphoglycerate mutase	60.9	1.3e-89	Phytophthora megakarya	Eukaryota;Sar;Stramenopiles;Oomycota	200.682	FOREIGN	No_hits		No_hits	1	XP_002185492.1	Phaeodactylum tricornutum CCAP 1055/1	58.6	7e-88	Phaeodactylum tricornutum CCAP 1055/1	Eukaryota;Sar;Stramenopiles;Ochrophyta		Ureukaryote
EGD76435	PTSG_07553	F2UH36	Uncharacterized protein	F:FAD binding	PF01494	1341	446	0	-0.083	0.646	0.801	0.293	WP_053231601.1	hypothetical protein	44.4	1.1e-87	Sandaracinus amylolyticus	Bacteria;Proteobacteria;delta/epsilon subdivisions;Deltaproteobacteria	200.23	FOREIGN	No_hits		No_hits	1	WP_053231601.1	Sandaracinus amylolyticus	44.4	1.1e-87	Sandaracinus amylolyticus	Bacteria;Proteobacteria;delta/epsilon subdivisions;Deltaproteobacteria		Ureukaryote
EGD80892	PTSG_11742	F2U0G4	Uncharacterized protein	F:ubiquitin-protein transferase activity	PF00632;PF02825	6054	2017	15	-0.068	0.652	0.777	0.351	CRL23149.1	HECT	35.7	2.2e-87	Penicillium camemberti	Eukaryota;Opisthokonta;Fungi;Dikarya	199.536	FOREIGN	No_hits		No_hits	1	CRL23149.1	Penicillium camemberti	35.7	2.2e-87	Penicillium camemberti	Eukaryota;Opisthokonta;Fungi;Dikarya		Ureukaryote
EGD83028	PTSG_12056	F2U687	Uncharacterized protein	F:ATP binding; P:mismatch repair; F:mismatched DNA binding	PF01624;PF05192;PF00488	2721	906	21	-0.013	0.595	0.697	0.358	PCJ44860.1	DNA mismatch repair protein MutS	29.9	4.9e-87	Alphaproteobacteria bacterium	Bacteria;Proteobacteria;Alphaproteobacteria;unclassified Alphaproteobacteria	198.736	FOREIGN	No_hits		No_hits	1	PCJ44860.1	Alphaproteobacteria bacterium	29.9	4.9e-87	Alphaproteobacteria bacterium	Bacteria;Proteobacteria;Alphaproteobacteria;unclassified Alphaproteobacteria		Ureukaryote
EGD83221	PTSG_03853	F2U5K5	Phosphomannomutase (EC 5.4.2.8)	F:phosphomannomutase activity; C:cytoplasm; P:GDP-mannose biosynthetic process	PF03332	768	255	8	0.015	0.59	0.841	0.408	OAQ33705.1	phosphomannomutase	64.3	2.7e-91	Mortierella elongata AG-77	Eukaryota;Opisthokonta;Fungi;Fungi incertae sedis	197.617	FOREIGN	No_hits		No_hits	1	OUM55247.1	Candida boidinii	61.3	1.5e-86	Candida boidinii	Eukaryota;Opisthokonta;Fungi;Dikarya		Ureukaryote
EGD75302	PTSG_12513	F2UFA2	Uncharacterized protein	F:nucleic acid binding; P:DNA integration	PF07727	2715	904	1	0.003	0.603	0.711	0.354	SGY79731.1	BQ5605_C008g05211	29.5	1.8e-86	Microbotryum silenes-dioicae	Eukaryota;Opisthokonta;Fungi;Dikarya	197.435	FOREIGN	No_hits		No_hits	1	SGY79731.1	Microbotryum silenes-dioicae	29.5	1.8e-86	Microbotryum silenes-dioicae	Eukaryota;Opisthokonta;Fungi;Dikarya		Ureukaryote
EGD78247	PTSG_09313	F2UM98	NAD-dependent epimerase/dehydratase	F:catalytic activity; F:coenzyme binding	PF01370	1242	413	5	-0.026	0.622	0.413	0.376	WP_013182875.1	NAD-dependent epimerase/dehydratase family protein	50.3	3.8e-87	Waddlia chondrophila	Bacteria;PVC group;Chlamydiae;Chlamydiia	196.859	FOREIGN	No_hits		No_hits	1	WP_088244663.1	Chlamydiales bacterium SCGC AG-110-M15	48.2	3.2e-86	Chlamydiales bacterium SCGC AG-110-M15	Bacteria;PVC group;Chlamydiae;Chlamydiia		Ureukaryote
EGD75217	PTSG_12498	F2UF17	Diphthine synthase	F:diphthine synthase activity; P:peptidyl-diphthamide biosynthetic process from peptidyl-histidine	PF00590	3381	1126	10	-0.006	0.631	0.74	0.327	XP_006681434.1	hypothetical protein BATDEDRAFT_30589	67.8	1.9e-88	Batrachochytrium dendrobatidis JAM81	Eukaryota;Opisthokonta;Fungi;Fungi incertae sedis	196.393	FOREIGN	No_hits		No_hits	1	XP_002146979.1	Talaromyces marneffei ATCC 18224	67.4	5.1e-86	Talaromyces marneffei ATCC 18224	Eukaryota;Opisthokonta;Fungi;Dikarya		Ureukaryote
EGD79621	PTSG_13053	F2UPR6	Uncharacterized protein	F:hydrolase activity, hydrolyzing O-glycosyl compounds; P:carbohydrate metabolic process	PF17137;PF01055	2751	916	24	0.026	0.598	0.773	0.369	XP_009037033.1	hypothetical protein AURANDRAFT_26418, partial	52	9.8e-128	Aureococcus anophagefferens	Eukaryota;Sar;Stramenopiles;Pelagophyceae	194.978	FOREIGN	No_hits		No_hits	1	WP_089409915.1	Granulicella rosea	38.4	2.1e-85	Granulicella rosea	Bacteria;Acidobacteria;Acidobacteriia;Acidobacteriales	XP_001743471.1	Ureukaryote
EGD74710	PTSG_06071	F2UDL5	Arginase (EC 3.5.3.1)	F:arginase activity; P:arginine metabolic process; F:metal ion binding	PF00491	1161	386	7	-0.013	0.646	0.757	0.328	GBG29097.1	Arginase	49	4.9e-89	Hondaea fermentalgiana	Eukaryota;Sar;Stramenopiles;Bigyra	192.388	FOREIGN	No_hits		No_hits	1	GAX15659.1	Fistulifera solaris	50.4	2.8e-84	Fistulifera solaris	Eukaryota;Sar;Stramenopiles;Ochrophyta	XP_001745808.1	Ureukaryote
EGD78559	PTSG_09253	F2UN60	Short chain dehydrogenase	F:3-hydroxybutyrate dehydrogenase activity; P:oxidation-reduction process		774	257	0	0.048	0.639	0.866	0.423	WP_079722750.1	3-hydroxybutyrate dehydrogenase	63.1	3.2e-84	Pseudoxanthomonas indica	Bacteria;Proteobacteria;Gammaproteobacteria;Xanthomonadales	192.254	FOREIGN	No_hits		No_hits	1	WP_079722750.1	Pseudoxanthomonas indica	63.1	3.2e-84	Pseudoxanthomonas indica	Bacteria;Proteobacteria;Gammaproteobacteria;Xanthomonadales	XP_001744068.1	Ureukaryote
EGD82087	PTSG_02767	F2U393	Peptide chain release factor 2	F:translation release factor activity; P:translational termination	PF03462;PF00472	1350	449	8	-0.058	0.629	0.683	0.332	OYU02616.1	peptide chain release factor 1	50.9	3.3e-84	Sphingomonadaceae bacterium PASS1	Bacteria;Proteobacteria;Alphaproteobacteria;Sphingomonadales	192.223	FOREIGN	No_hits		No_hits	1	OYU02616.1	Sphingomonadaceae bacterium PASS1	50.9	3.3e-84	Sphingomonadaceae bacterium PASS1	Bacteria;Proteobacteria;Alphaproteobacteria;Sphingomonadales		Ureukaryote
EGD72706	PTSG_04434	F2U8J8	Anhydro-N-acetylmuramic acid kinase	F:ATP binding; P:amino sugar metabolic process; P:peptidoglycan turnover; F:phosphotransferase activity, alcohol group as acceptor	PF03702	1233	410	2	-0.076	0.617	0.673	0.341	OHB41963.1	anhydro-N-acetylmuramic acid kinase	47.2	4.3e-83	Planctomycetes bacterium GWC2_39_26	Bacteria;PVC group;Planctomycetes;unclassified Planctomycetes	189.656	FOREIGN	No_hits		No_hits	1	OHB41963.1	Planctomycetes bacterium GWC2_39_26	47.2	4.3e-83	Planctomycetes bacterium GWC2_39_26	Bacteria;PVC group;Planctomycetes;unclassified Planctomycetes		Ureukaryote
EGD76951	PTSG_07292	F2UJ03	Uncharacterized protein		PF09418	2877	958	11	-0.004	0.587	0.695	0.355	XP_016604088.1	hypothetical protein, variant	45.4	1.1e-84	Spizellomyces punctatus DAOM BR117	Eukaryota;Opisthokonta;Fungi;Fungi incertae sedis	189.34	FOREIGN	No_hits		No_hits	1	KZT71502.1	Daedalea quercina L-15889	42.7	5.9e-83	Daedalea quercina L-15889	Eukaryota;Opisthokonta;Fungi;Dikarya		Ureukaryote
EGD75242	PTSG_06896	F2UF42	Uncharacterized protein	F:histidine-tRNA ligase activity; F:ATP binding; C:cytoplasm; P:histidyl-tRNA aminoacylation	PF03129	1581	526	11	-0.031	0.587	0.657	0.416	WP_092614673.1	histidine--tRNA ligase	41.6	9.4e-83	Roseospirillum parvum	Bacteria;Proteobacteria;Alphaproteobacteria;Rhizobiales	188.874	FOREIGN	No_hits		No_hits	1	WP_092614673.1	Roseospirillum parvum	41.6	9.4e-83	Roseospirillum parvum	Bacteria;Proteobacteria;Alphaproteobacteria;Rhizobiales		Ureukaryote
EGD77002	PTSG_07344	F2UJ54	Uncharacterized protein	F:oxidoreductase activity	PF08427;PF01408	1215	404	13	0.023	0.606	0.774	0.369	XP_007299004.1	D-galacturonic acid reductase	55.9	1.6e-82	Stereum hirsutum FP-91666 SS1	Eukaryota;Opisthokonta;Fungi;Dikarya	188.342	FOREIGN	No_hits		No_hits	1	XP_007299004.1	Stereum hirsutum FP-91666 SS1	55.9	1.6e-82	Stereum hirsutum FP-91666 SS1	Eukaryota;Opisthokonta;Fungi;Dikarya		Ureukaryote
EGD80341	PTSG_13071	F2URT6	Uncharacterized protein	F:ATP binding; C:membrane; F:ATPase activity	PF01061;PF00005	1617	538	5	-0.037	0.605	0.772	0.37	XP_005707617.1	ABC transporter, ATP-binding protein isoform 1	52.6	2.1e-109	Galdieria sulphuraria	Eukaryota;Rhodophyta;Bangiophyceae;Cyanidiales	188.342	FOREIGN	No_hits		No_hits	1	PSC71035.1	Micractinium conductrix	44.4	1.6e-82	Micractinium conductrix	Eukaryota;Viridiplantae;Chlorophyta;core chlorophytes		Ureukaryote
EGD79814	PTSG_10796	F2UPY4	Uncharacterized protein	F:oxidoreductase activity; P:oxidation-reduction process	PF03435	1281	426	11	0.079	0.598	0.745	0.388	WP_014394541.1	saccharopine dehydrogenase	44	2.2e-82	Corallococcus coralloides	Bacteria;Proteobacteria;delta/epsilon subdivisions;Deltaproteobacteria	187.223	FOREIGN	No_hits		No_hits	1	WP_071896407.1	Cystobacter ferrugineus	43	4.9e-82	Cystobacter ferrugineus	Bacteria;Proteobacteria;delta/epsilon subdivisions;Deltaproteobacteria		Ureukaryote
EGD72470	PTSG_00494	F2TWM4	Methyltransferase type 11	F:methyltransferase activity	PF08241	870	289	0	-0.05	0.64	0.85	0.376	WP_026185928.1	SAM-dependent methyltransferase	56.1	5.7e-82	Thioalkalivibrio thiocyanodenitrificans	Bacteria;Proteobacteria;Gammaproteobacteria;Chromatiales	187.072	FOREIGN	No_hits		No_hits	1	WP_026185928.1	Thioalkalivibrio thiocyanodenitrificans	56.1	5.7e-82	Thioalkalivibrio thiocyanodenitrificans	Bacteria;Proteobacteria;Gammaproteobacteria;Chromatiales		Ureukaryote
EGD80569	PTSG_01161	F2U0Z5	Uncharacterized protein	P:drug transmembrane transport; F:drug transmembrane transporter activity; F:antiporter activity; C:membrane	PF01554	1809	602	2	0.019	0.582	0.697	0.355	OLP88935.1	Multidrug and toxin extrusion protein 1	40.4	1.2e-86	Symbiodinium microadriaticum	Eukaryota;Sar;Alveolata;Dinophyceae	186.866	FOREIGN	No_hits		No_hits	1	OEU21948.1	Fragilariopsis cylindrus CCMP1102	40.9	7e-82	Fragilariopsis cylindrus CCMP1102	Eukaryota;Sar;Stramenopiles;Ochrophyta	XP_001742894.1	Ureukaryote
EGD72718	PTSG_04446	F2U8L0	Uncharacterized protein	F:catalytic activity; P:biosynthetic process; F:pyridoxal phosphate binding	PF00155	894	297	8	0.005	0.569	0.65	0.374	XP_005652101.1	PLP-dependent transferase	52.2	7.7e-82	Coccomyxa subellipsoidea C-169	Eukaryota;Viridiplantae;Chlorophyta;core chlorophytes	186.771	FOREIGN	No_hits		No_hits	1	XP_005652101.1	Coccomyxa subellipsoidea C-169	52.2	7.7e-82	Coccomyxa subellipsoidea C-169	Eukaryota;Viridiplantae;Chlorophyta;core chlorophytes	XP_001749475.1	Ureukaryote
EGD78766	PTSG_01743	F2TYU2	Chorismate synthase	F:chorismate synthase activity; P:aromatic amino acid family biosynthetic process	PF01264	1005	334	2	-0.084	0.64	0.771	0.359	PLX79261.1	chorismate synthase	51.4	1.1e-81	Desulfuromonas sp.	Bacteria;Proteobacteria;delta/epsilon subdivisions;Deltaproteobacteria	186.414	FOREIGN	No_hits		No_hits	1	PLX79261.1	Desulfuromonas sp.	51.4	1.1e-81	Desulfuromonas sp.	Bacteria;Proteobacteria;delta/epsilon subdivisions;Deltaproteobacteria		Ureukaryote
EGD79568	PTSG_10417	F2UPL3	TKL protein kinase	F:protein kinase activity; F:ATP binding; P:protein phosphorylation; P:cyclic nucleotide biosynthetic process; F:phosphorus-oxygen lyase activity; P:intracellular signal transduction	PF00211;PF07714	4188	1395	9	0.019	0.614	0.752	0.385	OEU23738.1	two-component system sensory kinase	30.7	1.2e-81	Fragilariopsis cylindrus CCMP1102	Eukaryota;Sar;Stramenopiles;Ochrophyta	186.327	FOREIGN	No_hits		No_hits	1	OEU23738.1	Fragilariopsis cylindrus CCMP1102	30.7	1.2e-81	Fragilariopsis cylindrus CCMP1102	Eukaryota;Sar;Stramenopiles;Ochrophyta		Ureukaryote
EGD77449	PTSG_08545	F2UK00	Alpha-galactosidase (EC 3.2.1.22) (Melibiase)	F:hydrolase activity, hydrolyzing O-glycosyl compounds; P:carbohydrate metabolic process	PF16499;PF17801	1254	417	8	0.045	0.586	0.768	0.349	KOO33491.1	alpha-galactosidase	40.1	5.3e-81	Chrysochromulina sp. CCMP291	Eukaryota;Haptista;Haptophyta;Prymnesiophyceae	184.842	FOREIGN	No_hits		No_hits	1	KOO33491.1	Chrysochromulina sp. CCMP291	40.1	5.3e-81	Chrysochromulina sp. CCMP291	Eukaryota;Haptista;Haptophyta;Prymnesiophyceae		Ureukaryote
EGD82467	PTSG_03117	F2U4A1	Serine/threonine-protein phosphatase (EC 3.1.3.16)	F:calcium ion binding; F:hydrolase activity	PF00149	5397	1798	26	-0.021	0.606	0.628	0.411	KXZ54983.1	hypothetical protein GPECTOR_3g149	45.5	1.4e-80	Gonium pectorale	Eukaryota;Viridiplantae;Chlorophyta;core chlorophytes	183.87	FOREIGN	No_hits		No_hits	1	KXZ54983.1	Gonium pectorale	45.5	1.4e-80	Gonium pectorale	Eukaryota;Viridiplantae;Chlorophyta;core chlorophytes		Ureukaryote
EGD80466	PTSG_11110	F2US61	Uncharacterized protein	F:dipeptidyl-peptidase activity	PF02129;PF08530	1899	632	11	0.009	0.609	0.749	0.354	OYT59520.1	acylase	39.5	1.7e-94	Thermoplasmatales archaeon ex4484_30	Archaea;Euryarchaeota;Diaforarchaea group;Thermoplasmata	182.539	FOREIGN	No_hits		No_hits	1	OIP01209.1	Armatimonadetes bacterium CG2_30_66_41	36.8	5.3e-80	Armatimonadetes bacterium CG2_30_66_41	Bacteria;Terrabacteria group;Armatimonadetes;unclassified Armatimonadetes		Ureukaryote
EGD82321	PTSG_02986	F2U3X7	NAD(P)H-hydrate epimerase (EC 5.1.99.6) (NAD(P)HX epimerase)	F:ADP-dependent NAD(P)H-hydrate dehydratase activity	PF01256;PF03853	1251	416	12	0.018	0.607	0.679	0.357	WP_064601682.1	bifunctional ADP-dependent NAD(P)H-hydrate dehydratase/NAD(P)H-hydrate epimerase	46	2.2e-79	Photobacterium sp. J15	Bacteria;Proteobacteria;Gammaproteobacteria;Vibrionales	181.116	FOREIGN	No_hits		No_hits	1	WP_064601682.1	Photobacterium sp. J15	46	2.2e-79	Photobacterium sp. J15	Bacteria;Proteobacteria;Gammaproteobacteria;Vibrionales	XP_001747029.1	Ureukaryote
EGD77878	PTSG_09512	F2UL79	Methyltransferase type 11	F:methyltransferase activity	PF08241	939	312	0	-0.001	0.631	0.819	0.357	PSP18856.1	SAM-dependent methyltransferase	52.8	3.7e-79	Cyanobacteria bacterium QS_8_64_29	Bacteria;Terrabacteria group;Cyanobacteria/Melainabacteria group;Cyanobacteria	180.596	FOREIGN	No_hits		No_hits	1	PSP18856.1	Cyanobacteria bacterium QS_8_64_29	52.8	3.7e-79	Cyanobacteria bacterium QS_8_64_29	Bacteria;Terrabacteria group;Cyanobacteria/Melainabacteria group;Cyanobacteria		Ureukaryote
EGD79112	PTSG_09839	F2UNA7	Arginine N-methyltransferase	P:protein methylation; F:methyltransferase activity		1332	443	1	0.041	0.624	0.351	0.351	XP_009034606.1	hypothetical protein AURANDRAFT_11485, partial	48.4	6.7e-82	Aureococcus anophagefferens	Eukaryota;Sar;Stramenopiles;Pelagophyceae	180.237	FOREIGN	No_hits		No_hits	1	XP_005768569.1	Emiliania huxleyi CCMP1516	49	5.3e-79	Emiliania huxleyi CCMP1516	Eukaryota;Haptista;Haptophyta;Prymnesiophyceae		Ureukaryote
EGD76485	PTSG_07601	F2UH86	Aldo/keto reductase	F:oxidoreductase activity; P:oxidation-reduction process	PF00248	942	313	6	0.056	0.612	0.805	0.374	CEP01429.1	hypothetical protein PBRA_002035	55.7	9.2e-94	Plasmodiophora brassicae	Eukaryota;Sar;Rhizaria;Endomyxa	180.048	FOREIGN	No_hits		No_hits	1	OGJ06041.1	Candidatus Nomurabacteria bacterium RIFOXYB1_FULL_36_10	49.2	6.4e-79	Candidatus Nomurabacteria bacterium RIFOXYB1_FULL_36_10	Bacteria;unclassified Bacteria;Bacteria candidate phyla;Patescibacteria group		Ureukaryote
EGD74674	PTSG_06038	F2UDH9	Inner membrane protein	C:integral component of membrane	PF03601	1608	535	0	-0.078	0.636	0.703	0.389	GBG24874.1	Hypothetical Protein FCC1311_010922	47.1	2.5e-83	Hondaea fermentalgiana	Eukaryota;Sar;Stramenopiles;Bigyra	179.776	FOREIGN	No_hits		No_hits	1	OFW46531.1	Acidobacteria bacterium RIFCSPLOWO2_12_FULL_67_14b	44.2	8.4e-79	Acidobacteria bacterium RIFCSPLOWO2_12_FULL_67_14b	Bacteria;Acidobacteria;unclassified Acidobacteria;unclassified Acidobacteria (miscellaneous)	XP_001748702.1	Ureukaryote
EGD74550	PTSG_05914	F2UD55	Uncharacterized protein	F:hydrolase activity, hydrolyzing O-glycosyl compounds; P:carbohydrate metabolic process	PF00703;PF02836;PF02837	1536	511	11	0.081	0.592	0.733	0.36	XP_009035145.1	hypothetical protein AURANDRAFT_71199	40.7	1.4e-91	Aureococcus anophagefferens	Eukaryota;Sar;Stramenopiles;Pelagophyceae	179.265	FOREIGN	No_hits		No_hits	1	WP_043587898.1	Geminisphaera colitermitum	39.3	1.4e-78	Geminisphaera colitermitum	Bacteria;PVC group;Verrucomicrobia;Opitutae	XP_001744477.1	Ureukaryote
EGD75434	PTSG_06509	F2UG06	Uncharacterized protein	F:ATP binding; P:nucleobase-containing compound metabolic process; F:nucleobase-containing compound kinase activity		1674	557	8	0.011	0.589	0.732	0.378	RCL35652.1	nucleoside monophosphate kinase	43.2	1.5e-78	Puniceicoccaceae bacterium	Bacteria;PVC group;Verrucomicrobia;Opitutae	179.196	FOREIGN	No_hits		No_hits	1	RCL35652.1	Puniceicoccaceae bacterium	43.2	1.5e-78	Puniceicoccaceae bacterium	Bacteria;PVC group;Verrucomicrobia;Opitutae		Ureukaryote
EGD74795	PTSG_07028	F2UDU5	ATP phosphoribosyltransferase	P:histidine biosynthetic process; F:magnesium ion binding; F:ATP phosphoribosyltransferase activity; C:cytoplasm	PF01634;PF08029	945	314	1	0.039	0.608	0.544	0.337	XP_009037766.1	hypothetical protein AURANDRAFT_27356	56.7	3.9e-84	Aureococcus anophagefferens	Eukaryota;Sar;Stramenopiles;Pelagophyceae	178.438	FOREIGN	No_hits		No_hits	1	EJK46924.1	Thalassiosira oceanica	54.7	3.2e-78	Thalassiosira oceanica	Eukaryota;Sar;Stramenopiles;Ochrophyta		Ureukaryote
EGD79393	PTSG_12925	F2UP38	Carboxylic ester hydrolase (EC 3.1.1.-)	F:cholinesterase activity	PF00135	1701	566	16	0.038	0.591	0.753	0.516	WP_012237341.1	carboxylesterase family protein	37.2	2e-78	Sorangium cellulosum	Bacteria;Proteobacteria;delta/epsilon subdivisions;Deltaproteobacteria	177.587	FOREIGN	No_hits		No_hits	1	BAL58736.1	Candidatus Acetothermum autotrophicum	36.9	7.5e-78	Candidatus Acetothermum autotrophicum	Bacteria;unclassified Bacteria;Bacteria candidate phyla;Candidatus Bipolaricaulota		Ureukaryote
EGD78604	PTSG_01581	F2TYD0	YbbC		PF07075	1530	509	3	0.028	0.596	0.717	0.415	WP_098020088.1	DUF1343 domain-containing protein	40.3	1.2e-77	Streptomyces sp. b62	Bacteria;Terrabacteria group;Actinobacteria;Actinobacteria	177.117	FOREIGN	No_hits		No_hits	1	WP_098020088.1	Streptomyces sp. b62	40.3	1.2e-77	Streptomyces sp. b62	Bacteria;Terrabacteria group;Actinobacteria;Actinobacteria		Ureukaryote
EGD73731	PTSG_05438	F2UAF6	Mitochondrion protein	F:ubiquitin-like modifier activating enzyme activity	PF00899	1791	596	1	-0.027	0.64	0.767	0.335	GAY01828.1	Hypothetical protein PINS_009642	43.3	4.1e-82	Pythium insidiosum	Eukaryota;Sar;Stramenopiles;Oomycota	174.591	FOREIGN	No_hits		No_hits	1	XP_001697503.1	Chlamydomonas reinhardtii	47.3	1.5e-76	Chlamydomonas reinhardtii	Eukaryota;Viridiplantae;Chlorophyta;core chlorophytes		Ureukaryote
EGD79547	PTSG_10115	F2UPJ2	Uncharacterized protein	F:protein binding; P:cyclic nucleotide biosynthetic process; F:phosphorus-oxygen lyase activity; P:intracellular signal transduction	PF00211	4053	1350	25	-0.022	0.6	0.734	0.339	WP_096334347.1	hypothetical protein	29.4	1.7e-75	Nannocystis exedens	Bacteria;Proteobacteria;delta/epsilon subdivisions;Deltaproteobacteria	172.163	FOREIGN	No_hits		No_hits	1	WP_096334347.1	Nannocystis exedens	29.4	1.7e-75	Nannocystis exedens	Bacteria;Proteobacteria;delta/epsilon subdivisions;Deltaproteobacteria		Ureukaryote
EGD73370	PTSG_11491	F2UTM1	DEAD-box ATP-dependent RNA helicase 26	F:nucleic acid binding; F:ATP binding	PF00270;PF00271	1947	648	0	-0.019	0.655	0.476	0.297	ALM54993.1	DEAD box RNA helicase CiRH25, partial	37.3	2.3e-75	Chlamydomonas sp. ICE-L	Eukaryota;Viridiplantae;Chlorophyta;core chlorophytes	171.861	FOREIGN	No_hits		No_hits	1	ALM54993.1	Chlamydomonas sp. ICE-L	37.3	2.3e-75	Chlamydomonas sp. ICE-L	Eukaryota;Viridiplantae;Chlorophyta;core chlorophytes		Ureukaryote
EGD82997	PTSG_03633	F2U656	Uncharacterized protein	F:aminopeptidase activity; C:cytoplasm; P:proteolysis; F:metalloexopeptidase activity; F:manganese ion binding	PF00883	1509	502	14	0.024	0.594	0.714	0.366	XP_008617242.1	hypothetical protein SDRG_12936	53.5	1.3e-97	Saprolegnia diclina VS20	Eukaryota;Sar;Stramenopiles;Oomycota	171.818	FOREIGN	No_hits		No_hits	1	PWU15444.1	Chlamydiae bacterium	43.4	2.4e-75	Chlamydiae bacterium	Bacteria;PVC group;Chlamydiae;unclassified Chlamydiae	XP_001746063.1	Ureukaryote
EGD82141	PTSG_02815	F2U3E7	Uncharacterized protein	F:alpha-L-fucosidase activity; P:carbohydrate metabolic process	PF01120	1395	464	5	0.009	0.625	0.786	0.36	OLQ08742.1	Alpha-L-fucosidase 1	43.4	4.6e-81	Symbiodinium microadriaticum	Eukaryota;Sar;Alveolata;Dinophyceae	170.838	FOREIGN	No_hits		No_hits	1	KFZ25385.1	Pseudogymnoascus sp. VKM F-4520 (FW-2644)	37.4	6.4e-75	Pseudogymnoascus sp. VKM F-4520 (FW-2644)	Eukaryota;Opisthokonta;Fungi;Dikarya	XP_001745228.1	Ureukaryote
EGD75696	PTSG_12641	F2UGE6	Uncharacterized protein	F:nucleic acid binding; P:DNA integration	PF00665;PF07727	4170	1389	1	-0.013	0.564	0.597	0.377	PSC67599.1	Gag-Pol poly	35.7	8.6e-75	Micractinium conductrix	Eukaryota;Viridiplantae;Chlorophyta;core chlorophytes	170.542	FOREIGN	No_hits		No_hits	1	PSC67599.1	Micractinium conductrix	35.7	8.6e-75	Micractinium conductrix	Eukaryota;Viridiplantae;Chlorophyta;core chlorophytes		Ureukaryote
EGD82693	PTSG_03354	F2U4X7	Uncharacterized protein	F:glutaminyl-peptide cyclotransferase activity	PF04389	1200	399	8	0.016	0.607	0.738	0.325	KLO19206.1	hypothetical protein SCHPADRAFT_918716	44.2	9.3e-75	Schizopora paradoxa	Eukaryota;Opisthokonta;Fungi;Dikarya	170.464	FOREIGN	No_hits		No_hits	1	KLO19206.1	Schizopora paradoxa	44.2	9.3e-75	Schizopora paradoxa	Eukaryota;Opisthokonta;Fungi;Dikarya		Ureukaryote
EGD72157	PTSG_00178	F2TVR1	Glutathione synthetase (GSH-S) (EC 6.3.2.3)	F:glutathione synthase activity; F:ATP binding; P:glutathione biosynthetic process	PF03917;PF03199	1785	594	1	-0.071	0.632	0.748	0.453	XP_005652117.1	glutathione synthetase	36.2	2.4e-74	Coccomyxa subellipsoidea C-169	Eukaryota;Viridiplantae;Chlorophyta;core chlorophytes	169.516	FOREIGN	No_hits		No_hits	1	XP_005652117.1	Coccomyxa subellipsoidea C-169	36.2	2.4e-74	Coccomyxa subellipsoidea C-169	Eukaryota;Viridiplantae;Chlorophyta;core chlorophytes		Ureukaryote
EGD72014	PTSG_00030	F2TVB8	CMGC/CDK/CDK5 protein kinase	F:protein kinase activity; F:ATP binding; P:protein phosphorylation	PF00069	1491	496	7	-0.013	0.606	0.696	0.401	KXS22109.1	protein serine/threonine kinase	50.5	1.2e-76	Gonapodya prolifera JEL478	Eukaryota;Opisthokonta;Fungi;Fungi incertae sedis	169.168	FOREIGN	No_hits		No_hits	1	XP_002180059.1	Phaeodactylum tricornutum CCAP 1055/1	49.8	3.4e-74	Phaeodactylum tricornutum CCAP 1055/1	Eukaryota;Sar;Stramenopiles;Ochrophyta		Ureukaryote
EGD72046	PTSG_00062	F2TVF0	Stromal ascorbate peroxidase	F:peroxidase activity; P:response to oxidative stress; F:heme binding; P:oxidation-reduction process	PF00141	1020	339	2	0.044	0.576	0.613	0.4	XP_003061639.1	predicted protein	51.5	6.7e-74	Micromonas pusilla CCMP1545	Eukaryota;Viridiplantae;Chlorophyta;Mamiellophyceae	168.489	FOREIGN	No_hits		No_hits	1	XP_003061639.1	Micromonas pusilla CCMP1545	51.5	6.7e-74	Micromonas pusilla CCMP1545	Eukaryota;Viridiplantae;Chlorophyta;Mamiellophyceae	XP_001742299.1	Ureukaryote
EGD77946	PTSG_09580	F2ULE6	D-isomer specific 2-hydroxyacid dehydrogenase	F:oxidoreductase activity, acting on the CH-OH group of donors, NAD or NADP as acceptor; F:NAD binding; P:oxidation-reduction process	PF00389;PF02826	993	330	2	-0.043	0.604	0.654	0.355	OUC05915.1	glyoxylate reductase	51.9	1.1e-73	Litorilinea aerophila	Bacteria;Terrabacteria group;Chloroflexi;Caldilineae	167.993	FOREIGN	No_hits		No_hits	1	OUC05915.1	Litorilinea aerophila	51.9	1.1e-73	Litorilinea aerophila	Bacteria;Terrabacteria group;Chloroflexi;Caldilineae		Ureukaryote
EGD76445	PTSG_12608	F2UH46	Uncharacterized protein		PF04389	1641	546	10	0.041	0.612	0.755	0.287	WP_101851818.1	M28 family peptidase	40.2	1.8e-73	Kocuria flava	Bacteria;Terrabacteria group;Actinobacteria;Actinobacteria	167.501	FOREIGN	No_hits		No_hits	1	WP_101851818.1	Kocuria flava	40.2	1.8e-73	Kocuria flava	Bacteria;Terrabacteria group;Actinobacteria;Actinobacteria		Ureukaryote
EGD72099	PTSG_00115	F2TVK3	Uncharacterized protein			1764	587	7	-0.005	0.595	0.73	0.376	WP_012597081.1	hypothetical protein	51.1	2e-73	Cyanothece sp. PCC 8801	Bacteria;Terrabacteria group;Cyanobacteria/Melainabacteria group;Cyanobacteria	167.396	FOREIGN	No_hits		No_hits	1	WP_012597081.1	Cyanothece sp. PCC 8801	51.1	2e-73	Cyanothece sp. PCC 8801	Bacteria;Terrabacteria group;Cyanobacteria/Melainabacteria group;Cyanobacteria	XP_001747127.1	Ureukaryote
EGD76567	PTSG_07683	F2UHG8	Uncharacterized protein	F:metallopeptidase activity	PF04151	2943	980	5	0.027	0.617	0.744	0.421	ARU55103.1	hypothetical protein OLMES_1017	41.6	2.5e-73	Oleiphilus messinensis	Bacteria;Proteobacteria;Gammaproteobacteria;Oceanospirillales	167.172	FOREIGN	No_hits		No_hits	1	ARU55103.1	Oleiphilus messinensis	41.6	2.5e-73	Oleiphilus messinensis	Bacteria;Proteobacteria;Gammaproteobacteria;Oceanospirillales	XP_001746743.1	Ureukaryote
EGD79302	PTSG_09718	F2UNU7	Alpha-L-arabinofuranosidase B	F:hydrolase activity, hydrolyzing O-glycosyl compounds	PF14587;PF00652	2274	757	3	0.011	0.614	0.54	0.369	WP_019912600.1	hypothetical protein	43.3	3.3e-73	Paenibacillus sp. HW567	Bacteria;Terrabacteria group;Firmicutes;Bacilli	166.895	FOREIGN	No_hits		No_hits	1	WP_019912600.1	Paenibacillus sp. HW567	43.3	3.3e-73	Paenibacillus sp. HW567	Bacteria;Terrabacteria group;Firmicutes;Bacilli		Ureukaryote
EGD80953	PTSG_01536	F2U0M5	Uncharacterized protein	F:hydrolase activity, hydrolyzing O-glycosyl compounds; P:carbohydrate metabolic process	PF04616	1095	364	10	0.106	0.598	0.693	0.372	PKN39667.1	glycosyl hydrolase, partial	47	3.6e-73	Deltaproteobacteria bacterium HGW-Deltaproteobacteria-20	Bacteria;Proteobacteria;delta/epsilon subdivisions;Deltaproteobacteria	166.808	FOREIGN	No_hits		No_hits	1	PKN39667.1	Deltaproteobacteria bacterium HGW-Deltaproteobacteria-20	47	3.6e-73	Deltaproteobacteria bacterium HGW-Deltaproteobacteria-20	Bacteria;Proteobacteria;delta/epsilon subdivisions;Deltaproteobacteria		Ureukaryote
EGD79660	PTSG_10510	F2UPV5	Uncharacterized protein	F:iron ion binding; P:lipid biosynthetic process; F:oxidoreductase activity; P:oxidation-reduction process	PF04116	930	309	5	0.092	0.583	0.776	0.39	OEU21245.1	hypothetical protein FRACYDRAFT_234871	62.1	1.9e-83	Fragilariopsis cylindrus CCMP1102	Eukaryota;Sar;Stramenopiles;Ochrophyta	164.046	FOREIGN	No_hits		No_hits	1	XP_005782355.1	Emiliania huxleyi CCMP1516	54.1	5.7e-72	Emiliania huxleyi CCMP1516	Eukaryota;Haptista;Haptophyta;Prymnesiophyceae		Ureukaryote
EGD76621	PTSG_12630	F2UHM2	Uncharacterized protein		PF04151	3810	1269	4	-0.026	0.593	0.704	0.393	WP_082708769.1	tandem-95 repeat protein	40.7	6.2e-72	Marinobacterium profundum	Bacteria;Proteobacteria;Gammaproteobacteria;Oceanospirillales	163.962	FOREIGN	No_hits		No_hits	1	WP_082708769.1	Marinobacterium profundum	40.7	6.2e-72	Marinobacterium profundum	Bacteria;Proteobacteria;Gammaproteobacteria;Oceanospirillales		Ureukaryote
EGD79531	PTSG_12993	F2UPH6	Methylenetetrahydrofolate reductase	F:methylenetetrahydrofolate reductase (NAD(P)H) activity; P:methionine metabolic process; P:oxidation-reduction process	PF02219	870	289	7	0.065	0.578	0.799	0.394	CBN79552.1	conserved unknown protein	49.7	2.9e-78	Ectocarpus siliculosus	Eukaryota;Sar;Stramenopiles;Ochrophyta	163.578	FOREIGN	No_hits		No_hits	1	OEU18848.1	Fragilariopsis cylindrus CCMP1102	46.8	9.1e-72	Fragilariopsis cylindrus CCMP1102	Eukaryota;Sar;Stramenopiles;Ochrophyta	XP_001746001.1	Ureukaryote
EGD79341	PTSG_09755	F2UNY6	Na+/H+ antiporter family protein	F:protein binding; C:integral component of membrane	PF03553	5223	1740	7	0.028	0.639	0.561	0.363	OLP82441.1	hypothetical protein AK812_SmicGene36902	28.5	2.5e-84	Symbiodinium microadriaticum	Eukaryota;Sar;Alveolata;Dinophyceae	162.32	FOREIGN	No_hits		No_hits	1	PJA99369.1	Ignavibacteria bacterium CG_4_9_14_3_um_filter_36_18	28	3.2e-71	Ignavibacteria bacterium CG_4_9_14_3_um_filter_36_18	Bacteria;FCB group;Bacteroidetes/Chlorobi group;Ignavibacteriae		Ureukaryote
EGD72649	PTSG_04384	F2U8E1	Uncharacterized protein		PF06966	1011	336	6	0.09	0.587	0.748	0.374	PSC73559.1	DUF1295 domain	51.4	8.4e-77	Micractinium conductrix	Eukaryota;Viridiplantae;Chlorophyta;core chlorophytes	161.552	FOREIGN	No_hits		No_hits	1	KPK16137.1	Myxococcales bacterium SG8_38	52.9	6.9e-71	Myxococcales bacterium SG8_38	Bacteria;Proteobacteria;delta/epsilon subdivisions;Deltaproteobacteria		Ureukaryote
EGD78551	PTSG_09243	F2UN52	FAD-dependent oxidoreductase	F:oxidoreductase activity; P:oxidation-reduction process	PF01266	1188	395	3	-0.007	0.634	0.538	0.361	ETW94663.1	hypothetical protein ETSY1_33895	44.3	1.8e-70	Candidatus Entotheonella factor	Bacteria;Nitrospinae/Tectomicrobia group;Candidatus Tectomicrobia;Candidatus Entotheonella	160.593	FOREIGN	No_hits		No_hits	1	ETW94663.1	Candidatus Entotheonella factor	44.3	1.8e-70	Candidatus Entotheonella factor	Bacteria;Nitrospinae/Tectomicrobia group;Candidatus Tectomicrobia;Candidatus Entotheonella		Ureukaryote
EGD75472	PTSG_06546	F2UG44	Pyrroline-5-carboxylate reductase (EC 1.5.1.2)	F:pyrroline-5-carboxylate reductase activity; P:proline biosynthetic process; P:oxidation-reduction process	PF03807;PF14748	1302	433	0	-0.068	0.663	0.641	0.4	OQY85774.1	pyrroline-5-carboxylate reductase	51.5	8.9e-71	Anaerolineae bacterium UTCFX5	Bacteria;Terrabacteria group;Chloroflexi;Anaerolineae	160.488	FOREIGN	No_hits		No_hits	1	PJF48569.1	Candidatus Thermofonsia Clade 3 bacterium	53.2	2e-70	Candidatus Thermofonsia Clade 3 bacterium	Bacteria;Terrabacteria group;Chloroflexi;Candidatus Thermofonsia		Ureukaryote
EGD76287	PTSG_00990	F2TY28	L-2-hydroxyglutarate dehydrogenase	F:oxidoreductase activity; P:oxidation-reduction process	PF01266	1485	494	2	-0.079	0.647	0.641	0.375	ORY95541.1	FAD dependent oxidoreductase-domain-containing protein	61.4	2.8e-153	Syncephalastrum racemosum	Eukaryota;Opisthokonta;Fungi;Fungi incertae sedis	160.116	FOREIGN	No_hits		No_hits	1	UniRef100_A3HT59	Algoriphagus machipongonensis	34.8	2.9e-70	Algoriphagus machipongonensis	Bacteria;FCB group;Bacteroidetes/Chlorobi group;Bacteroidetes		Ureukaryote
EGD79522	PTSG_10092	F2UPG7	Uncharacterized protein		PF11700	1812	603	16	0.042	0.562	0.657	0.364	XP_002503338.1	major facilitator superfamily	33.6	8.6e-72	Micromonas commoda	Eukaryota;Viridiplantae;Chlorophyta;Mamiellophyceae	159.9	FOREIGN	No_hits		No_hits	1	KOO24041.1	Chrysochromulina sp. CCMP291	36.6	3.6e-70	Chrysochromulina sp. CCMP291	Eukaryota;Haptista;Haptophyta;Prymnesiophyceae		Ureukaryote
EGD83086	PTSG_03726	F2U6E5	Peptidyl-prolyl cis-trans isomerase (PPIase) (EC 5.2.1.8)	P:protein peptidyl-prolyl isomerization; F:peptidyl-prolyl cis-trans isomerase activity	PF00160	732	243	0	-0.023	0.615	0.755	0.369	GAX79376.1	hypothetical protein CEUSTIGMA_g6818.t1	58.8	7.2e-70	Chlamydomonas eustigma	Eukaryota;Viridiplantae;Chlorophyta;core chlorophytes	159.207	FOREIGN	No_hits		No_hits	1	GAX79376.1	Chlamydomonas eustigma	58.8	7.2e-70	Chlamydomonas eustigma	Eukaryota;Viridiplantae;Chlorophyta;core chlorophytes		Ureukaryote
EGD82665	PTSG_11995	F2U4U9	Carboxylic ester hydrolase (EC 3.1.1.-)		PF00135	1923	640	16	-0.006	0.588	0.703	0.413	KYF52609.1	carboxylesterase	37.6	8.5e-70	Sorangium cellulosum	Bacteria;Proteobacteria;delta/epsilon subdivisions;Deltaproteobacteria	159.041	FOREIGN	No_hits		No_hits	1	KYF52609.1	Sorangium cellulosum	37.6	8.5e-70	Sorangium cellulosum	Bacteria;Proteobacteria;delta/epsilon subdivisions;Deltaproteobacteria		Ureukaryote
EGD81978	PTSG_11901	F2U2Y4	Pyrroline-5-carboxylate reductase (EC 1.5.1.2)	F:pyrroline-5-carboxylate reductase activity; P:proline biosynthetic process; P:oxidation-reduction process	PF03807;PF14748	1656	551	0	-0.052	0.673	0.863	0.405	OQY85774.1	pyrroline-5-carboxylate reductase	52.2	1.3e-71	Anaerolineae bacterium UTCFX5	Bacteria;Terrabacteria group;Chloroflexi;Anaerolineae	158.696	FOREIGN	No_hits		No_hits	1	PJF32367.1	Candidatus Thermofonsia Clade 1 bacterium	54.4	1.2e-69	Candidatus Thermofonsia Clade 1 bacterium	Bacteria;Terrabacteria group;Chloroflexi;Candidatus Thermofonsia		Ureukaryote
EGD81815	PTSG_02529	F2U2G3	Uncharacterized protein	F:mannosyltransferase activity; P:protein O-linked glycosylation; C:membrane	PF02366	1455	484	9	0.002	0.596	0.697	0.433	XP_007803371.1	hypothetical protein EPUS_09086	43.1	2.4e-69	Endocarpon pusillum Z07020	Eukaryota;Opisthokonta;Fungi;Dikarya	158.003	FOREIGN	No_hits		No_hits	1	XP_007803371.1	Endocarpon pusillum Z07020	43.1	2.4e-69	Endocarpon pusillum Z07020	Eukaryota;Opisthokonta;Fungi;Dikarya		Ureukaryote
EGD76841	PTSG_08188	F2UI92	Soluble acid invertase		PF08244;PF00251	1929	642	0	0.069	0.634	0.864	0.343	OLP76994.1	Beta-fructofuranosidase, insoluble isoenzyme CWINV4	45.2	4.5e-95	Symbiodinium microadriaticum	Eukaryota;Sar;Alveolata;Dinophyceae	157.962	FOREIGN	No_hits		No_hits	1	XP_005758505.1	Emiliania huxleyi CCMP1516	42.9	2.5e-69	Emiliania huxleyi CCMP1516	Eukaryota;Haptista;Haptophyta;Prymnesiophyceae		Ureukaryote
EGD82308	PTSG_02976	F2U3W4	Uncharacterized protein		PF13086;PF13087	7278	2425	16	-0.07	0.604	0.654	0.391	XP_002619550.1	hypothetical protein CLUG_00709	30	3.2e-69	Clavispora lusitaniae ATCC 42720	Eukaryota;Opisthokonta;Fungi;Dikarya	157.715	FOREIGN	No_hits		No_hits	1	XP_002619550.1	Clavispora lusitaniae ATCC 42720	30	3.2e-69	Clavispora lusitaniae ATCC 42720	Eukaryota;Opisthokonta;Fungi;Dikarya		Ureukaryote
EGD76117	PTSG_00825	F2TXK8	Uncharacterized protein			1863	620	13	0.049	0.578	0.69	0.41	OIO92050.1	hypothetical protein AUJ96_33030	44.2	8.2e-78	Armatimonadetes bacterium CG2_30_66_41	Bacteria;Terrabacteria group;Armatimonadetes;unclassified Armatimonadetes	155.883	FOREIGN	No_hits		No_hits	1	WP_009512494.1	Opitutaceae bacterium TAV5	41.2	2e-68	Opitutaceae bacterium TAV5	Bacteria;PVC group;Verrucomicrobia;Opitutae	XP_001744678.1	Ureukaryote
EGD73224	PTSG_04940	F2U921	Hydroxyneurosporene-O-methyltransferase	F:O-methyltransferase activity	PF16864;PF00891	1464	487	0	-0.019	0.608	0.618	0.315	WP_020719729.1	hypothetical protein	38.6	3.6e-68	Acidobacteriaceae bacterium KBS 96	Bacteria;Acidobacteria;Acidobacteriia;Bryobacterales	155.295	FOREIGN	No_hits		No_hits	1	WP_020719729.1	Acidobacteriaceae bacterium KBS 96	38.6	3.6e-68	Acidobacteriaceae bacterium KBS 96	Bacteria;Acidobacteria;Acidobacteriia;Bryobacterales		Ureukaryote
EGD80516	PTSG_01107	F2U0U2	Cinnamyl-alcohol dehydrogenase family/CAD family	F:catalytic activity; F:coenzyme binding	PF01370	1764	587	9	0.002	0.623	0.435	0.414	WP_110977259.1	SDR family oxidoreductase	57.1	4.3e-68	Hymenobacter sp. ELS1360	Bacteria;FCB group;Bacteroidetes/Chlorobi group;Bacteroidetes	155.117	FOREIGN	No_hits		No_hits	1	WP_110977259.1	Hymenobacter sp. ELS1360	57.1	4.3e-68	Hymenobacter sp. ELS1360	Bacteria;FCB group;Bacteroidetes/Chlorobi group;Bacteroidetes		Ureukaryote
EGD76444	PTSG_12607	F2UH45	Uncharacterized protein			4155	1384	4	0.036	0.567	0.628	0.412	WP_024297212.1	hypothetical protein	39.2	1.3e-67	Methylosarcina lacus	Bacteria;Proteobacteria;Gammaproteobacteria;Methylococcales	154.011	FOREIGN	No_hits		No_hits	1	WP_024297212.1	Methylosarcina lacus	39.2	1.3e-67	Methylosarcina lacus	Bacteria;Proteobacteria;Gammaproteobacteria;Methylococcales		Ureukaryote
EGD74218	PTSG_06229	F2UCB1	Monoamine oxidase	F:oxidoreductase activity; P:oxidation-reduction process	PF01593	1695	564	0	-0.088	0.628	0.686	0.297	WP_084624193.1	FAD-dependent oxidoreductase	32.4	2e-67	Oceanospirillum beijerinckii	Bacteria;Proteobacteria;Gammaproteobacteria;Oceanospirillales	153.58	FOREIGN	No_hits		No_hits	1	WP_084624193.1	Oceanospirillum beijerinckii	32.4	2e-67	Oceanospirillum beijerinckii	Bacteria;Proteobacteria;Gammaproteobacteria;Oceanospirillales		Ureukaryote
EGD81666	PTSG_02380	F2U214	Uncharacterized protein	F:glycerate kinase activity	PF13660;PF05161	1449	482	10	0.059	0.603	0.671	0.417	WP_111577930.1	DUF4147 domain-containing protein	36.8	6.6e-67	Chitinophaga arvensicola	Bacteria;FCB group;Bacteroidetes/Chlorobi group;Bacteroidetes	152.386	FOREIGN	No_hits		No_hits	1	WP_111577930.1	Chitinophaga arvensicola	36.8	6.6e-67	Chitinophaga arvensicola	Bacteria;FCB group;Bacteroidetes/Chlorobi group;Bacteroidetes		Ureukaryote
EGD80531	PTSG_01122	F2U0V7	TTK protein kinase	F:protein serine/threonine/tyrosine kinase activity; F:ATP binding; P:protein phosphorylation; P:mitotic cell cycle checkpoint; P:chromosome separation	PF00069	1620	539	4	0.003	0.603	0.731	0.424	XP_005535202.1	spindle checkpoint protein kinase MPS1	50.5	2.7e-69	Cyanidioschyzon merolae strain 10D	Eukaryota;Rhodophyta;Bangiophyceae;Cyanidiales	152.272	FOREIGN	No_hits		No_hits	1	PSC73666.1	Micractinium conductrix	48.3	7.4e-67	Micractinium conductrix	Eukaryota;Viridiplantae;Chlorophyta;core chlorophytes		Ureukaryote
EGD80307	PTSG_10562	F2URQ2	Uncharacterized protein		PF04151	2457	818	4	0.043	0.62	0.798	0.314	WP_087145692.1	hypothetical protein	33.8	1.1e-66	Crenothrix polyspora	Bacteria;Proteobacteria;Gammaproteobacteria;Methylococcales	151.875	FOREIGN	No_hits		No_hits	1	WP_087145692.1	Crenothrix polyspora	33.8	1.1e-66	Crenothrix polyspora	Bacteria;Proteobacteria;Gammaproteobacteria;Methylococcales		Ureukaryote
EGD78579	PTSG_09270	F2UN80	Peptidyl-prolyl cis-trans isomerase (PPIase) (EC 5.2.1.8)	P:protein peptidyl-prolyl isomerization; F:peptidyl-prolyl cis-trans isomerase activity	PF00160	537	178	7	0.151	0.62	0.836	0.401	WP_106881730.1	peptidylprolyl isomerase	69.2	1.2e-66	filamentous cyanobacterium CCP5	Bacteria;Terrabacteria group;Cyanobacteria/Melainabacteria group;Cyanobacteria	151.788	FOREIGN	No_hits		No_hits	1	WP_106881730.1	filamentous cyanobacterium CCP5	69.2	1.2e-66	filamentous cyanobacterium CCP5	Bacteria;Terrabacteria group;Cyanobacteria/Melainabacteria group;Cyanobacteria		Ureukaryote
EGD72685	PTSG_04413	F2U8H7	Isocitrate dehydrogenase	F:oxidoreductase activity, acting on the CH-OH group of donors, NAD or NADP as acceptor; P:oxidation-reduction process	PF00180	1011	336	7	-0.027	0.586	0.69	0.372	XP_005784557.1	alpha subunit of isocitrate dehydrogenase, partial	45	7.1e-68	Emiliania huxleyi CCMP1516	Eukaryota;Haptista;Haptophyta;Prymnesiophyceae	150.872	FOREIGN	No_hits		No_hits	1	WP_054491727.1	Ardenticatena maritima	43.8	3e-66	Ardenticatena maritima	Bacteria;Terrabacteria group;Chloroflexi;Ardenticatenia	XP_001742858.1	Ureukaryote
EGD76257	PTSG_00960	F2TXZ8	Uncharacterized protein	F:microtubule motor activity; F:ATP binding; P:microtubule-based movement; F:microtubule binding	PF00225	2238	745	4	-0.035	0.617	0.708	0.358	XP_002499955.1	kinesin like protein	35.3	1.7e-66	Micromonas commoda	Eukaryota;Viridiplantae;Chlorophyta;Mamiellophyceae	150.872	FOREIGN	No_hits		No_hits	1	OUW44140.1	bacterium TMED181	42.4	3e-66	bacterium TMED181	Bacteria;unclassified Bacteria;unclassified Bacteria (miscellaneous);bacterium TMED181		Ureukaryote
EGD79928	PTSG_10210	F2UQM3	Tetratricopeptide repeat domain-containing protein	F:copper ion binding; F:protein binding; F:oxidoreductase activity; P:oxidation-reduction process	PF00394;PF07731	4122	1373	7	-0.014	0.624	0.6	0.315	WP_073601756.1	hypothetical protein	34.9	4.1e-69	Hydrococcus rivularis	Bacteria;Terrabacteria group;Cyanobacteria/Melainabacteria group;Cyanobacteria	149.997	FOREIGN	No_hits		No_hits	1	WP_036301363.1	Methylomarinum vadi	36.1	7.2e-66	Methylomarinum vadi	Bacteria;Proteobacteria;Gammaproteobacteria;Methylococcales		Ureukaryote
EGD77401	PTSG_08497	F2UJV2	Methionine-S-sulfoxide reductase	F:peptide-methionine (S)-S-oxide reductase activity; P:oxidation-reduction process	PF01625	810	269	5	0.083	0.601	0.76	0.393	WP_011244467.1	peptide-methionine (S)-S-oxide reductase MsrA	56.4	1.4e-74	Synechococcus elongatus	Bacteria;Terrabacteria group;Cyanobacteria/Melainabacteria group;Cyanobacteria	149.762	FOREIGN	No_hits		No_hits	1	WP_096365972.1	Thiohalobacter thiocyanaticus	56.7	9.1e-66	Thiohalobacter thiocyanaticus	Bacteria;Proteobacteria;Gammaproteobacteria;Chromatiales		Ureukaryote
EGD83448	PTSG_04055	F2U7N1	Short-chain dehydrogenase/reductase SDR			990	329	1	-0.081	0.605	0.65	0.359	GBD26181.1	Rhamnolipids biosynthesis 3-oxoacyl-[acyl-carrier-protein] reductase	47.1	4.2e-65	bacterium HR30	Bacteria;unclassified Bacteria;unclassified Bacteria (miscellaneous);bacterium HR30	148.233	FOREIGN	No_hits		No_hits	1	GBD26181.1	bacterium HR30	47.1	4.2e-65	bacterium HR30	Bacteria;unclassified Bacteria;unclassified Bacteria (miscellaneous);bacterium HR30		Ureukaryote
EGD76226	PTSG_00929	F2TXW7	Uncharacterized protein	C:integral component of membrane; F:transmembrane transporter activity; P:transmembrane transport	PF00083	1698	565	5	-0.01	0.594	0.735	0.364	OQS00033.1	hypothetical protein THRCLA_06293	33.5	2e-75	Thraustotheca clavata	Eukaryota;Sar;Stramenopiles;Oomycota	147.417	FOREIGN	No_hits		No_hits	1	XP_002179740.1	Phaeodactylum tricornutum CCAP 1055/1	34.2	9.5e-65	Phaeodactylum tricornutum CCAP 1055/1	Eukaryota;Sar;Stramenopiles;Ochrophyta		Ureukaryote
EGD74812	PTSG_12529	F2UDW2	Uncharacterized protein	F:protein binding	PF16403;PF07699;PF00017;PF00020	10047	3348	6	-0.114	0.638	0.785	0.34	KZY59823.1	hypothetical protein A3735_14035, partial	31.9	1.1e-64	Oleiphilus sp. HI0061	Bacteria;Proteobacteria;Gammaproteobacteria;Oceanospirillales	147.27	FOREIGN	No_hits		No_hits	1	KZY59823.1	Oleiphilus sp. HI0061	31.9	1.1e-64	Oleiphilus sp. HI0061	Bacteria;Proteobacteria;Gammaproteobacteria;Oceanospirillales		Ureukaryote
EGD77579	PTSG_08676	F2UKD0	Fructose-1,6-bisphosphatase	P:carbohydrate metabolic process; F:fructose 1,6-bisphosphate 1-phosphatase activity	PF00316	1083	360	12	0.067	0.59	0.587	0.366	OWY97614.1	Fructose-1,6-bisphosphatase	52.6	1e-96	Phytophthora megakarya	Eukaryota;Sar;Stramenopiles;Oomycota	147.103	FOREIGN	No_hits		No_hits	1	UniRef100_A3I263	Algoriphagus machipongonensis	41	1.3e-64	Algoriphagus machipongonensis	Bacteria;FCB group;Bacteroidetes/Chlorobi group;Bacteroidetes		Ureukaryote
EGD76554	PTSG_07669	F2UHF5	Uncharacterized protein	C:histone acetyltransferase complex; P:histone acetylation		15864	5287	47	-0.044	0.613	0.753	0.353	XP_021878957.1	hypothetical protein BCR41DRAFT_424041	25.8	7.5e-71	Lobosporangium transversale	Eukaryota;Opisthokonta;Fungi;Fungi incertae sedis	147.029	FOREIGN	No_hits		No_hits	1	ENH82728.1	Colletotrichum orbiculare MAFF 240422	27.3	1.4e-64	Colletotrichum orbiculare MAFF 240422	Eukaryota;Opisthokonta;Fungi;Dikarya		Ureukaryote
EGD79334	PTSG_09748	F2UNX9	Uncharacterized protein	P:cyclic nucleotide biosynthetic process; F:phosphorus-oxygen lyase activity; P:intracellular signal transduction	PF00211	3150	1049	9	-0.033	0.608	0.701	0.382	XP_011129875.1	adenylate/guanylate cyclase	38.7	1.2e-73	Gregarina niphandrodes	Eukaryota;Sar;Alveolata;Apicomplexa	146.533	FOREIGN	No_hits		No_hits	1	WP_076021051.1	Betaproteobacteria bacterium GR16-43	40.3	2.3e-64	Betaproteobacteria bacterium GR16-43	Bacteria;Proteobacteria;Betaproteobacteria;unclassified Betaproteobacteria		Ureukaryote
EGD80818	PTSG_01404	F2U090	Uncharacterized protein			1224	407	7	0	0.551	0.703	0.4	KOO35961.1	hypothetical protein Ctob_008985	45.1	6.1e-90	Chrysochromulina sp. CCMP291	Eukaryota;Haptista;Haptophyta;Prymnesiophyceae	144.8	FOREIGN	No_hits		No_hits	1	PCH96861.1	Rhodobacteraceae bacterium	37.4	1.3e-63	Rhodobacteraceae bacterium	Bacteria;Proteobacteria;Alphaproteobacteria;Rhodobacterales		Ureukaryote
EGD78599	PTSG_01576	F2TYC5	Uncharacterized protein	F:hydrolase activity, hydrolyzing O-glycosyl compounds; P:carbohydrate metabolic process	PF14310;PF00933;PF01915	1500	499	10	-0.048	0.569	0.697	0.393	KOO31503.1	family 3 glycoside hydrolase	46.8	2.7e-111	Chrysochromulina sp. CCMP291	Eukaryota;Haptista;Haptophyta;Prymnesiophyceae	144.07	FOREIGN	No_hits		No_hits	1	WP_110840119.1	Paenibacillus sp. DXL2	34.4	2.7e-63	Paenibacillus sp. DXL2	Bacteria;Terrabacteria group;Firmicutes;Bacilli	XP_001743285.1	Ureukaryote
EGD76627	PTSG_07740	F2UHM8	Uncharacterized protein			1149	382	8	0.006	0.581	0.676	0.403	EDM75462.1	hypothetical protein PPSIR1_34093	41.3	6e-63	Plesiocystis pacifica SIR-1	Bacteria;Proteobacteria;delta/epsilon subdivisions;Deltaproteobacteria	143.271	FOREIGN	No_hits		No_hits	1	EDM75462.1	Plesiocystis pacifica SIR-1	41.3	6e-63	Plesiocystis pacifica SIR-1	Bacteria;Proteobacteria;delta/epsilon subdivisions;Deltaproteobacteria		Ureukaryote
EGD77190	PTSG_08283	F2UJ91	Uncharacterized protein	P:charged-tRNA amino acid modification; F:tRNA A64-2'-O-ribosylphosphate transferase activity	PF04179;PF17184	1689	562	6	-0.038	0.598	0.673	0.356	XP_018293935.1	hypothetical protein PHYBLDRAFT_142878	34.2	9.1e-68	Phycomyces blakesleeanus NRRL 1555(-)	Eukaryota;Opisthokonta;Fungi;Fungi incertae sedis	142.888	FOREIGN	No_hits		No_hits	1	OCH90568.1	Obba rivulosa	31.7	8.8e-63	Obba rivulosa	Eukaryota;Opisthokonta;Fungi;Dikarya		Ureukaryote
EGD82819	PTSG_03469	F2U5A3	Uncharacterized protein	F:oxidoreductase activity; P:oxidation-reduction process	PF02668	1065	354	3	-0.026	0.613	0.797	0.429	WP_105328098.1	MULTISPECIES: SyrP protein	43.8	2.3e-72	Blastopirellula	Bacteria;PVC group;Planctomycetes;Planctomycetia	142.29	FOREIGN	No_hits		No_hits	1	WP_077026692.1	Fuerstia marisgermanicae	42	1.6e-62	Fuerstia marisgermanicae	Bacteria;PVC group;Planctomycetes;Planctomycetia		Ureukaryote
EGD82306	PTSG_02974	F2U3W2	Carboxypeptidase (EC 3.4.16.-)	F:serine-type carboxypeptidase activity; P:proteolysis	PF00450	1368	455	12	0.048	0.588	0.754	0.378	KOO24236.1	serine carboxypeptidase-like 20-like protein	43.5	1.6e-115	Chrysochromulina sp. CCMP291	Eukaryota;Haptista;Haptophyta;Prymnesiophyceae	139.39	FOREIGN	XP_007477593.1	Monodelphis domestica	32.9	5.5e-55	KOO24236.1	Chrysochromulina sp. CCMP291	43.5	1.6e-115	Chrysochromulina sp. CCMP291	Eukaryota;Haptista;Haptophyta;Prymnesiophyceae	XP_001749103.1	Ureukaryote
EGD72061	PTSG_00079	F2TVG5	Inosine triphosphate pyrophosphatase (ITPase) (Inosine triphosphatase) (EC 3.6.1.9) (Non-canonical purine NTP pyrophosphatase) (Non-standard purine NTP pyrophosphatase) (Nucleoside-triphosphate diphosphatase) (Nucleoside-triphosphate pyrophosphatase) (NTPase)	P:nucleoside triphosphate catabolic process; F:nucleoside-triphosphate diphosphatase activity	PF01725	627	208	5	0.068	0.597	0.595	0.407	OWZ24179.1	Inosine triphosphate pyrophosphatase	69.5	9.8e-68	Phytophthora megakarya	Eukaryota;Sar;Stramenopiles;Oomycota	139.071	FOREIGN	No_hits		No_hits	1	XP_002508386.1	Micromonas commoda	62.2	4e-61	Micromonas commoda	Eukaryota;Viridiplantae;Chlorophyta;Mamiellophyceae		Ureukaryote
EGD74270	PTSG_06279	F2UCG3	Integral membrane protein TerC	C:integral component of membrane	PF03741	2445	814	7	0.013	0.635	0.599	0.329	WP_111480428.1	TerC family protein	45.1	7e-61	Hymenobacter sp. NL	Bacteria;FCB group;Bacteroidetes/Chlorobi group;Bacteroidetes	138.512	FOREIGN	No_hits		No_hits	1	WP_111480428.1	Hymenobacter sp. NL	45.1	7e-61	Hymenobacter sp. NL	Bacteria;FCB group;Bacteroidetes/Chlorobi group;Bacteroidetes	XP_001749399.1	Ureukaryote
EGD83003	PTSG_03639	F2U662	Uncharacterized protein	F:transmembrane transporter activity	PF00153	807	268	1	0.037	0.606	0.77	0.354	CBJ31542.1	conserved unknown protein	49.8	6.5e-64	Ectocarpus siliculosus	Eukaryota;Sar;Stramenopiles;Ochrophyta	138.283	FOREIGN	No_hits		No_hits	1	XP_005773432.1	Emiliania huxleyi CCMP1516	48.7	8.8e-61	Emiliania huxleyi CCMP1516	Eukaryota;Haptista;Haptophyta;Prymnesiophyceae	XP_001750746.1	Ureukaryote
EGD81651	PTSG_02367	F2U1Z9	Helicase RecD/TraA		PF18335;PF13538	3279	1092	17	0.011	0.596	0.684	0.328	WP_011744717.1	ATP-dependent RecD-like DNA helicase	40.4	3.2e-61	Chlorobium phaeobacteroides	Bacteria;FCB group;Bacteroidetes/Chlorobi group;Chlorobi	138.217	FOREIGN	No_hits		No_hits	1	WP_015719420.1	Geobacter sp. M18	37.6	9.4e-61	Geobacter sp. M18	Bacteria;Proteobacteria;delta/epsilon subdivisions;Deltaproteobacteria	XP_001750400.1	Ureukaryote
EGD80061	PTSG_10336	F2UR06	Uncharacterized protein		PF04151	3414	1137	5	-0.016	0.638	0.799	0.404	SJM89022.1	hypothetical protein CRENPOLYSF1_10033	35.3	1.7e-60	Crenothrix polyspora	Bacteria;Proteobacteria;Gammaproteobacteria;Methylococcales	137.624	FOREIGN	No_hits		No_hits	1	SJM89022.1	Crenothrix polyspora	35.3	1.7e-60	Crenothrix polyspora	Bacteria;Proteobacteria;Gammaproteobacteria;Methylococcales		Ureukaryote
EGD76043	PTSG_00752	F2TXD4	Cysteine synthase		PF00291	972	323	8	0.001	0.592	0.671	0.369	OQR97509.1	cysteine synthase	47.2	2.1e-69	Achlya hypogyna	Eukaryota;Sar;Stramenopiles;Oomycota	137.024	FOREIGN	No_hits		No_hits	1	WP_009784716.1	Lyngbya sp. PCC 8106	42.9	3.1e-60	Lyngbya sp. PCC 8106	Bacteria;Terrabacteria group;Cyanobacteria/Melainabacteria group;Cyanobacteria		Ureukaryote
EGD81927	PTSG_11897	F2U2T3	Uncharacterized protein			1977	658	13	0.066	0.566	0.703	0.375	ASV76801.1	hypothetical protein THTE_4200	30.2	3.7e-60	Thermogutta terrifontis	Bacteria;PVC group;Planctomycetes;Planctomycetia	136.847	FOREIGN	No_hits		No_hits	1	ASV76801.1	Thermogutta terrifontis	30.2	3.7e-60	Thermogutta terrifontis	Bacteria;PVC group;Planctomycetes;Planctomycetia	XP_001742609.1	Ureukaryote
EGD77705	PTSG_08798	F2UKQ6	Uncharacterized protein	F:phosphorelay sensor kinase activity; P:phosphorelay signal transduction system; P:phosphorylation	PF02518;PF00512;PF00072	5646	1881	21	-0.021	0.584	0.634	0.41	WP_093187104.1	response regulator	32.5	6.2e-60	Thiocapsa sp. KS1	Bacteria;Proteobacteria;Gammaproteobacteria;Chromatiales	136.331	FOREIGN	No_hits		No_hits	1	WP_093187104.1	Thiocapsa sp. KS1	32.5	6.2e-60	Thiocapsa sp. KS1	Bacteria;Proteobacteria;Gammaproteobacteria;Chromatiales		Ureukaryote
EGD78330	PTSG_09396	F2UMI1	Uncharacterized protein	F:transmembrane transporter activity	PF00153	861	286	3	-0.086	0.615	0.748	0.403	KOO28024.1	mitochondrial carrier family	47.1	7.9e-60	Chrysochromulina sp. CCMP291	Eukaryota;Haptista;Haptophyta;Prymnesiophyceae	136.088	FOREIGN	No_hits		No_hits	1	KOO28024.1	Chrysochromulina sp. CCMP291	47.1	7.9e-60	Chrysochromulina sp. CCMP291	Eukaryota;Haptista;Haptophyta;Prymnesiophyceae	XP_001745291.1	Ureukaryote
EGD81358	PTSG_02077	F2U2K3	Uncharacterized protein	F:coproporphyrinogen oxidase activity; C:cytoplasm; P:porphyrin-containing compound biosynthetic process; F:iron-sulfur cluster binding; P:oxidation-reduction process	PF04055	1332	443	6	-0.024	0.583	0.639	0.394	WP_086552369.1	coproporphyrinogen III oxidase	37.8	9.4e-60	Acetobacter orientalis	Bacteria;Proteobacteria;Alphaproteobacteria;Rhodospirillales	135.914	FOREIGN	No_hits		No_hits	1	WP_086552369.1	Acetobacter orientalis	37.8	9.4e-60	Acetobacter orientalis	Bacteria;Proteobacteria;Alphaproteobacteria;Rhodospirillales		Ureukaryote
EGD76785	PTSG_08136	F2UI36	Uncharacterized protein		PF13621	2331	776	18	0.042	0.6	0.798	0.424	CBJ29563.1	Hypoxia-inducible factor 1 alpha inhibitor (Hypoxia-inducible factor asparagine hydroxylase)	33.6	1.7e-112	Ectocarpus siliculosus	Eukaryota;Sar;Stramenopiles;Ochrophyta	135.883	FOREIGN	No_hits		No_hits	1	GAX09545.1	Fistulifera solaris	38.9	9.7e-60	Fistulifera solaris	Eukaryota;Sar;Stramenopiles;Ochrophyta		Ureukaryote
EGD72389	PTSG_00410	F2TWE3	Vacuolar iron family transporter	F:protein binding	PF00595;PF01988	1134	377	5	0.133	0.608	0.782	0.338	XP_003080166.1	Domain of unknown function DUF125, transmembrane	49.2	3.3e-61	Ostreococcus tauri	Eukaryota;Viridiplantae;Chlorophyta;Mamiellophyceae	135.853	FOREIGN	No_hits		No_hits	1	WP_069656164.1	Vulcanibacillus modesticaldus	50	1e-59	Vulcanibacillus modesticaldus	Bacteria;Terrabacteria group;Firmicutes;Bacilli		Ureukaryote
EGD75889	PTSG_11618	F2TWY0	Uncharacterized protein	F:oxidoreductase activity, acting on the aldehyde or oxo group of donors, disulfide as acceptor	PF00676;PF02779;PF02780	2562	853	3	-0.03	0.641	0.82	0.416	GAX09267.1	hypothetical protein FisN_17Lu014	44	1.2e-159	Fistulifera solaris	Eukaryota;Sar;Stramenopiles;Ochrophyta	135.757	FOREIGN	No_hits		No_hits	1	WP_072756306.1	Thermomonas hydrothermalis	29.5	1.1e-59	Thermomonas hydrothermalis	Bacteria;Proteobacteria;Gammaproteobacteria;Xanthomonadales	XP_001746706.1	Ureukaryote
EGD73882	PTSG_05577	F2UBL6	Uncharacterized protein	F:protein binding	PF16403;PF00017;PF00020	6573	2190	15	-0.06	0.622	0.727	0.311	KZY45392.1	hypothetical protein A3732_10450, partial	30.8	2.1e-59	Oleiphilus sp. HI0050	Bacteria;Proteobacteria;Gammaproteobacteria;Oceanospirillales	135.111	FOREIGN	No_hits		No_hits	1	KZY45392.1	Oleiphilus sp. HI0050	30.8	2.1e-59	Oleiphilus sp. HI0050	Bacteria;Proteobacteria;Gammaproteobacteria;Oceanospirillales		Ureukaryote
EGD72029	PTSG_00045	F2TVD3	Uncharacterized protein	F:protein binding; F:ATP binding	PF00271;PF00176	5937	1978	8	-0.04	0.612	0.663	0.322	XP_002294344.1	predicted protein	30.5	2.5e-59	Thalassiosira pseudonana CCMP1335	Eukaryota;Sar;Stramenopiles;Ochrophyta	134.936	FOREIGN	No_hits		No_hits	1	XP_002294344.1	Thalassiosira pseudonana CCMP1335	30.5	2.5e-59	Thalassiosira pseudonana CCMP1335	Eukaryota;Sar;Stramenopiles;Ochrophyta		Ureukaryote
EGD80423	PTSG_11068	F2US18	Ornithine carbamoyltransferase	P:cellular amino acid metabolic process; F:amino acid binding; F:carboxyl- or carbamoyltransferase activity	PF00185;PF02729	813	270	1	-0.113	0.643	0.856	0.421	OGM26063.1	ornithine carbamoyltransferase	57.8	3.8e-64	Candidatus Woesebacteria bacterium RIFCSPHIGHO2_01_FULL_39_95	Bacteria;unclassified Bacteria;Bacteria candidate phyla;Patescibacteria group	134.544	FOREIGN	No_hits		No_hits	1	KKQ36168.1	Candidatus Woesebacteria bacterium GW2011_GWA1_37_7	53	3.7e-59	Candidatus Woesebacteria bacterium GW2011_GWA1_37_7	Bacteria;unclassified Bacteria;Bacteria candidate phyla;Patescibacteria group		Ureukaryote
EGD72783	PTSG_04510	F2U8S5	Putative hydroxypyruvate isomerase (EC 5.3.1.22)		PF01261	780	259	7	0.067	0.579	0.677	0.436	WP_104356000.1	hydroxypyruvate isomerase	46.7	6.1e-59	Schlegelella thermodepolymerans	Bacteria;Proteobacteria;Betaproteobacteria;Burkholderiales	134.044	FOREIGN	No_hits		No_hits	1	WP_104356000.1	Schlegelella thermodepolymerans	46.7	6.1e-59	Schlegelella thermodepolymerans	Bacteria;Proteobacteria;Betaproteobacteria;Burkholderiales		Ureukaryote
EGD76156	PTSG_00863	F2TXP7	DEAD box polypeptide 17 isoform 2	F:nucleic acid binding; F:ATP binding	PF00270;PF00271	1890	629	3	0.052	0.609	0.4	0.426	CEI91853.1	hypothetical protein RMCBS344292_06130	51.5	2.2e-123	Rhizopus microsporus	Eukaryota;Opisthokonta;Fungi;Fungi incertae sedis	133.701	FOREIGN	No_hits		No_hits	1	UniRef100_A3I1F5	Algoriphagus machipongonensis	37.8	8.6e-59	Algoriphagus machipongonensis	Bacteria;FCB group;Bacteroidetes/Chlorobi group;Bacteroidetes		Ureukaryote
EGD83418	PTSG_04026	F2U7K1	Uncharacterized protein	F:methyltransferase activity	PF01189	906	301	7	0.037	0.597	0.708	0.366	KHD87463.1	hypothetical protein OM95_14325	44.4	9.2e-59	Bdellovibrio sp. ArHS	Bacteria;Proteobacteria;Oligoflexia;Bdellovibrionales	133.633	FOREIGN	No_hits		No_hits	1	KHD87463.1	Bdellovibrio sp. ArHS	44.4	9.2e-59	Bdellovibrio sp. ArHS	Bacteria;Proteobacteria;Oligoflexia;Bdellovibrionales		Ureukaryote
EGD72805	PTSG_04531	F2U7Q0	Uncharacterized protein	F:oxidoreductase activity	PF01408	1077	358	3	0.018	0.614	0.796	0.358	GBG33671.1	Trans-1,2-dihydrobenzene-1,2-diol dehydrogenase	39.6	1.1e-63	Hondaea fermentalgiana	Eukaryota;Sar;Stramenopiles;Bigyra	133.455	FOREIGN	No_hits		No_hits	1	OUT46242.1	Phycisphaera sp. TMED9	39.7	1.1e-58	Phycisphaera sp. TMED9	Bacteria;PVC group;Planctomycetes;Phycisphaerae		Ureukaryote
EGD80999	PTSG_10943	F2US90	Pyridoxine/pyridoxamine 5'-phosphate oxidase	F:pyridoxamine-phosphate oxidase activity; P:pyridoxine biosynthetic process; F:FMN binding	PF10590;PF01243	762	253	1	-0.029	0.647	0.479	0.346	PSQ86517.1	pyridoxamine 5'-phosphate oxidase	52.4	1.3e-58	Bacteroidetes bacterium QH_2_63_10	Bacteria;FCB group;Bacteroidetes/Chlorobi group;Bacteroidetes	133.288	FOREIGN	No_hits		No_hits	1	PSQ86517.1	Bacteroidetes bacterium QH_2_63_10	52.4	1.3e-58	Bacteroidetes bacterium QH_2_63_10	Bacteria;FCB group;Bacteroidetes/Chlorobi group;Bacteroidetes		Ureukaryote
EGD75960	PTSG_00668	F2TX51	Uncharacterized protein			792	263	5	0.056	0.593	0.632	0.404	PZC44681.1	NAD(P)-dependent dehydrogenase, short-chain alcohol dehydrogenase family	52.2	1.8e-58	Chloroflexi bacterium	Bacteria;Terrabacteria group;Chloroflexi;unclassified Chloroflexi	132.962	FOREIGN	No_hits		No_hits	1	PZC44681.1	Chloroflexi bacterium	52.2	1.8e-58	Chloroflexi bacterium	Bacteria;Terrabacteria group;Chloroflexi;unclassified Chloroflexi		Ureukaryote
EGD82960	PTSG_03594	F2U618	Uncharacterized protein	F:alpha-L-fucosidase activity; P:carbohydrate metabolic process	PF01120;PF14295	1722	573	2	0.004	0.6	0.742	0.372	WP_008673812.1	coagulation factor 5/8 type domain protein	31.8	1.6e-59	Rhodopirellula sallentina	Bacteria;PVC group;Planctomycetes;Planctomycetia	132.451	FOREIGN	No_hits		No_hits	1	WP_009098516.1	Rhodopirellula sp. SWK7	31.2	3e-58	Rhodopirellula sp. SWK7	Bacteria;PVC group;Planctomycetes;Planctomycetia		Ureukaryote
EGD76754	PTSG_08106	F2UI05	Uncharacterized protein	F:transferase activity, transferring acyl groups	PF00198	1086	361	1	-0.034	0.634	0.836	0.33	GAX94353.1	Hypothetical protein PINS_002226	43.8	1.1e-58	Pythium insidiosum	Eukaryota;Sar;Stramenopiles;Oomycota	130.777	FOREIGN	No_hits		No_hits	1	WP_052666952.1	Nitriliruptor alkaliphilus	44.7	1.6e-57	Nitriliruptor alkaliphilus	Bacteria;Terrabacteria group;Actinobacteria;Nitriliruptoria		Ureukaryote
EGD74704	PTSG_06065	F2UDK9	Uncharacterized protein	F:hydrolase activity	PF07687;PF01546	990	329	7	0.03	0.598	0.703	0.386	XP_005856151.1	wd repeat-containing protein, partial	47.4	8.8e-71	Nannochloropsis gaditana CCMP526	Eukaryota;Sar;Stramenopiles;Ochrophyta	129.543	FOREIGN	No_hits		No_hits	1	PSC71046.1	Micractinium conductrix	42	5.5e-57	Micractinium conductrix	Eukaryota;Viridiplantae;Chlorophyta;core chlorophytes		Ureukaryote
EGD79411	PTSG_09823	F2UP56	Vacuolar iron family transporter	F:protein binding	PF00595;PF01988	1434	477	5	-0.043	0.6	0.562	0.359	XP_003080166.1	Domain of unknown function DUF125, transmembrane	51.2	1.2e-60	Ostreococcus tauri	Eukaryota;Viridiplantae;Chlorophyta;Mamiellophyceae	128.112	FOREIGN	No_hits		No_hits	1	WP_069656164.1	Vulcanibacillus modesticaldus	47.7	2.3e-56	Vulcanibacillus modesticaldus	Bacteria;Terrabacteria group;Firmicutes;Bacilli		Ureukaryote
EGD77328	PTSG_08422	F2UJM9	Uncharacterized protein	P:lipid metabolic process; F:phosphoric diester hydrolase activity		1473	490	1	0.099	0.599	0.747	0.365	OLP85936.1	PI-PLC X domain-containing protein 1	43.2	2.3e-91	Symbiodinium microadriaticum	Eukaryota;Sar;Alveolata;Dinophyceae	127.359	FOREIGN	XP_019880732.1	Aethina tumida	37.6	8.6e-14	GAX11351.1	Fistulifera solaris	37.6	4.2e-69	Fistulifera solaris	Eukaryota;Sar;Stramenopiles;Ochrophyta		Ureukaryote
EGD72459	PTSG_00482	F2TWL3	Uncharacterized protein			1356	451	0	0.106	0.605	0.81	0.393	XP_005781882.1	hypothetical protein EMIHUDRAFT_233951	40.1	4.9e-56	Emiliania huxleyi CCMP1516	Eukaryota;Haptista;Haptophyta;Prymnesiophyceae	127.356	FOREIGN	No_hits		No_hits	1	XP_005781882.1	Emiliania huxleyi CCMP1516	40.1	4.9e-56	Emiliania huxleyi CCMP1516	Eukaryota;Haptista;Haptophyta;Prymnesiophyceae	XP_001748441.1	Ureukaryote
EGD82307	PTSG_02975	F2U3W3	Uncharacterized protein		PF05721	993	330	9	0.03	0.612	0.75	0.389	PHR62569.1	phytanoyl-CoA dioxygenase	41.3	1e-55	Robiginitomaculum sp.	Bacteria;Proteobacteria;Alphaproteobacteria;Rhodobacterales	126.642	FOREIGN	No_hits		No_hits	1	PHR62569.1	Robiginitomaculum sp.	41.3	1e-55	Robiginitomaculum sp.	Bacteria;Proteobacteria;Alphaproteobacteria;Rhodobacterales		Ureukaryote
EGD79853	PTSG_10136	F2UQE8	Uncharacterized protein	C:extracellular region; P:carbohydrate metabolic process; F:lyase activity; F:carbohydrate binding	PF02278;PF08124	2553	850	1	0.013	0.629	0.745	0.35	AQT67414.1	Chondroitinase-AC precursor	29.8	1.6e-55	Phycisphaerae bacterium ST-NAGAB-D1	Bacteria;PVC group;Planctomycetes;Phycisphaerae	126.172	FOREIGN	No_hits		No_hits	1	AQT67414.1	Phycisphaerae bacterium ST-NAGAB-D1	29.8	1.6e-55	Phycisphaerae bacterium ST-NAGAB-D1	Bacteria;PVC group;Planctomycetes;Phycisphaerae		Ureukaryote
EGD74637	PTSG_12379	F2UDE2	Uncharacterized protein	F:protein binding	PF16403;PF00020	3654	1217	9	-0.081	0.613	0.72	0.374	WP_118460272.1	DUF5011 domain-containing protein	30.1	1.7e-55	Aquimarina sp. BL5	Bacteria;FCB group;Bacteroidetes/Chlorobi group;Bacteroidetes	126.112	FOREIGN	No_hits		No_hits	1	WP_118460272.1	Aquimarina sp. BL5	30.1	1.7e-55	Aquimarina sp. BL5	Bacteria;FCB group;Bacteroidetes/Chlorobi group;Bacteroidetes		Ureukaryote
EGD81271	PTSG_11308	F2UT12	Uncharacterized protein	C:cytoplasm; F:pyrophosphatase activity	PF01368;PF02833	1116	371	6	0.018	0.61	0.711	0.388	PID70553.1	manganese-dependent inorganic pyrophosphatase	44.6	2.6e-55	bacterium DOLZORAL124_38_8	Bacteria;unclassified Bacteria;unclassified Bacteria (miscellaneous);bacterium DOLZORAL124_38_8	125.687	FOREIGN	No_hits		No_hits	1	PID70553.1	bacterium DOLZORAL124_38_8	44.6	2.6e-55	bacterium DOLZORAL124_38_8	Bacteria;unclassified Bacteria;unclassified Bacteria (miscellaneous);bacterium DOLZORAL124_38_8		Ureukaryote
EGD78574	PTSG_09265	F2UN75	Xeroderma pigmentosum group G complementing factor	F:single-stranded DNA binding; F:endonuclease activity; C:nucleus; P:nucleotide-excision repair	PF00867;PF00752	5943	1980	5	0.007	0.613	0.49	0.35	EPS42148.1	hypothetical protein H072_3844	40.3	2.8e-55	Dactylellina haptotyla CBS 200.50	Eukaryota;Opisthokonta;Fungi;Dikarya	125.613	FOREIGN	No_hits		No_hits	1	EPS42148.1	Dactylellina haptotyla CBS 200.50	40.3	2.8e-55	Dactylellina haptotyla CBS 200.50	Eukaryota;Opisthokonta;Fungi;Dikarya		Ureukaryote
EGD74848	PTSG_07078	F2UDZ8	Short chain dehydrogenase		PF00106	807	268	2	0.078	0.615	0.448	0.397	WP_011243836.1	MULTISPECIES: SDR family oxidoreductase	48.7	9.7e-60	Synechococcus	Bacteria;Terrabacteria group;Cyanobacteria/Melainabacteria group;Cyanobacteria	125.479	FOREIGN	No_hits		No_hits	1	WP_109677017.1	Spiribacter sp. E85	45.5	3.2e-55	Spiribacter sp. E85	Bacteria;Proteobacteria;Gammaproteobacteria;Chromatiales		Ureukaryote
EGD72726	PTSG_12178	F2U8L8	Histone deacetylase superfamily protein		PF00850	1092	363	3	-0.029	0.617	0.414	0.439	WP_109270605.1	histone deacetylase family protein	40.7	3.4e-55	Sphingosinicella sp. QZX222	Bacteria;Proteobacteria;Alphaproteobacteria;Sphingomonadales	125.418	FOREIGN	No_hits		No_hits	1	WP_109270605.1	Sphingosinicella sp. QZX222	40.7	3.4e-55	Sphingosinicella sp. QZX222	Bacteria;Proteobacteria;Alphaproteobacteria;Sphingomonadales		Ureukaryote
EGD81153	PTSG_13151	F2USP4	Uncharacterized protein	F:protein binding	PF14704;PF01436;PF00084	4656	1551	32	0.019	0.607	0.748	0.387	OJJ19185.1	hypothetical protein BKI52_20450	38.5	3.8e-55	marine bacterium AO1-C	Bacteria;FCB group;Bacteroidetes/Chlorobi group;Bacteroidetes	125.307	FOREIGN	No_hits		No_hits	1	OJJ19185.1	marine bacterium AO1-C	38.5	3.8e-55	marine bacterium AO1-C	Bacteria;FCB group;Bacteroidetes/Chlorobi group;Bacteroidetes		Ureukaryote
EGD73718	PTSG_05423	F2UAE3	Uracil phosphoribosyltransferase	P:nucleoside metabolic process		654	217	6	0.02	0.601	0.789	0.281	XP_021884072.1	uracil phosphoribosyltransferase-domain-containing protein	53.7	2.5e-58	Lobosporangium transversale	Eukaryota;Opisthokonta;Fungi;Fungi incertae sedis	125.138	FOREIGN	No_hits		No_hits	1	GAD95289.1	Byssochlamys spectabilis No. 5	53.8	4.5e-55	Byssochlamys spectabilis No. 5	Eukaryota;Opisthokonta;Fungi;Dikarya		Ureukaryote
EGD77913	PTSG_09548	F2ULB4	NHL repeat protein	F:protein binding	PF14704;PF01436	4518	1505	31	0.038	0.606	0.74	0.465	OJJ19185.1	hypothetical protein BKI52_20450	38.5	4.8e-55	marine bacterium AO1-C	Bacteria;FCB group;Bacteroidetes/Chlorobi group;Bacteroidetes	125.074	FOREIGN	No_hits		No_hits	1	OJJ19185.1	marine bacterium AO1-C	38.5	4.8e-55	marine bacterium AO1-C	Bacteria;FCB group;Bacteroidetes/Chlorobi group;Bacteroidetes		Ureukaryote
EGD76755	PTSG_08107	F2UI06	Phosphopantothenate-cysteine ligase		PF04127	1089	362	3	-0.031	0.615	0.429	0.471	KGB79524.1	phosphopantothenate-cysteine ligase	50	3.3e-55	Cryptococcus gattii VGII R265	Eukaryota;Opisthokonta;Fungi;Dikarya	124.902	FOREIGN	No_hits		No_hits	1	XP_019006980.1	Kwoniella mangroviensis CBS 8507	47.6	5.7e-55	Kwoniella mangroviensis CBS 8507	Eukaryota;Opisthokonta;Fungi;Dikarya		Ureukaryote
EGD75683	PTSG_07803	F2UGD3	Pirin		PF02678;PF17954	831	276	2	0.02	0.609	0.781	0.392	CEM39827.1	unnamed protein product	58.3	7.9e-81	Vitrella brassicaformis CCMP3155	Eukaryota;Sar;Alveolata;Colpodellida	124.641	FOREIGN	No_hits		No_hits	1	WP_008242102.1	Sulfurovum sp. AR	48.3	7.4e-55	Sulfurovum sp. AR	Bacteria;Proteobacteria;delta/epsilon subdivisions;Epsilonproteobacteria	XP_001750726.1	Ureukaryote
EGD72105	PTSG_00121	F2TVK9	Uncharacterized protein	F:oxidoreductase activity; P:oxidation-reduction process; F:FAD binding	PF08031;PF01565	1368	455	5	0.054	0.607	0.74	0.349	WP_108851866.1	FAD-binding oxidoreductase	33.2	2.1e-54	Defluviimonas aquaemixtae	Bacteria;Proteobacteria;Alphaproteobacteria;Rhodobacterales	123.598	FOREIGN	No_hits		No_hits	1	WP_108851866.1	Defluviimonas aquaemixtae	33.2	2.1e-54	Defluviimonas aquaemixtae	Bacteria;Proteobacteria;Alphaproteobacteria;Rhodobacterales		Ureukaryote
EGD82074	PTSG_02755	F2U380	Phenazine biosynthesis protein PhzF family protein	F:catalytic activity; P:biosynthetic process	PF02567	828	275	7	0.037	0.599	0.69	0.469	WP_105496673.1	PhzF family phenazine biosynthesis protein	49.6	2.2e-54	Candidatus Sulfopaludibacter sp. SbA3	Bacteria;Acidobacteria;Acidobacteriia;Bryobacterales	123.551	FOREIGN	No_hits		No_hits	1	WP_105496673.1	Candidatus Sulfopaludibacter sp. SbA3	49.6	2.2e-54	Candidatus Sulfopaludibacter sp. SbA3	Bacteria;Acidobacteria;Acidobacteriia;Bryobacterales	XP_001749851.1	Ureukaryote
EGD75059	PTSG_06717	F2UEK9	Uncharacterized protein	P:lipid metabolic process	PF01734	1737	578	2	0.022	0.63	0.855	0.4	GBG24211.1	Hypothetical Protein FCC1311_004292	33.2	1.1e-73	Hondaea fermentalgiana	Eukaryota;Sar;Stramenopiles;Bigyra	123.346	FOREIGN	No_hits		No_hits	1	WP_046758885.1	Kordia jejudonensis	30.5	2.7e-54	Kordia jejudonensis	Bacteria;FCB group;Bacteroidetes/Chlorobi group;Bacteroidetes		Ureukaryote
EGD72763	PTSG_04493	F2U8Q5	Uncharacterized protein			1257	418	0	0.032	0.645	0.782	0.341	GAX95710.1	Hypothetical protein PINS_003591	54.3	3.3e-62	Pythium insidiosum	Eukaryota;Sar;Stramenopiles;Oomycota	123.146	FOREIGN	No_hits		No_hits	1	GAX26177.1	Fistulifera solaris	48.8	3.3e-54	Fistulifera solaris	Eukaryota;Sar;Stramenopiles;Ochrophyta		Ureukaryote
EGD82875	PTSG_03505	F2U5T4	Uncharacterized protein	F:oxidoreductase activity; P:oxidation-reduction process	PF07992	1395	464	13	0.004	0.56	0.64	0.391	XP_005716851.1	unnamed protein product	35	3e-56	Chondrus crispus	Eukaryota;Rhodophyta;Florideophyceae;Rhodymeniophycidae	122.515	FOREIGN	No_hits		No_hits	1	REJ82020.1	Acidobacteria bacterium	35.9	6.2e-54	Acidobacteria bacterium	Bacteria;Acidobacteria;unclassified Acidobacteria;unclassified Acidobacteria (miscellaneous)	XP_001746924.1	Ureukaryote
EGD83301	PTSG_03910	F2U784	Elongation of fatty acids protein (EC 2.3.1.199) (Very-long-chain 3-oxoacyl-CoA synthase)	C:integral component of membrane	PF01151	900	299	1	0.186	0.583	0.826	0.378	XP_005771476.1	hypothetical protein EMIHUDRAFT_369674	49	1.5e-53	Emiliania huxleyi CCMP1516	Eukaryota;Haptista;Haptophyta;Prymnesiophyceae	121.632	FOREIGN	No_hits		No_hits	1	XP_005771476.1	Emiliania huxleyi CCMP1516	49	1.5e-53	Emiliania huxleyi CCMP1516	Eukaryota;Haptista;Haptophyta;Prymnesiophyceae	XP_001747418.1	Ureukaryote
EGD74534	PTSG_05898	F2UD39	Flagellar associated protein		PF11539	666	221	5	-0.005	0.584	0.708	0.362	CBJ30341.1	flagellar associated protein	56.4	1.5e-58	Ectocarpus siliculosus	Eukaryota;Sar;Stramenopiles;Ochrophyta	121.632	FOREIGN	No_hits		No_hits	1	KOO35654.1	Chrysochromulina sp. CCMP291	56.4	1.5e-53	Chrysochromulina sp. CCMP291	Eukaryota;Haptista;Haptophyta;Prymnesiophyceae		Ureukaryote
EGD72588	PTSG_04323	F2U880	Uncharacterized protein	F:protein binding; P:signal transduction	PF02225;PF04389;PF13676	4677	1558	7	-0.027	0.626	0.803	0.519	OAQ27315.1	Zn-dependent exopeptidase	33.8	2e-56	Mortierella elongata AG-77	Eukaryota;Opisthokonta;Fungi;Fungi incertae sedis	121.044	FOREIGN	No_hits		No_hits	1	WP_089595951.1	Arthrobacter sp. YN	35.7	2.7e-53	Arthrobacter sp. YN	Bacteria;Terrabacteria group;Actinobacteria;Actinobacteria		Ureukaryote
EGD72395	PTSG_00415	F2TWE9	U3 small nucleolar ribonucleoprotein IMP3	C:intracellular; F:rRNA binding	PF00163;PF01479	537	178	5	0.056	0.558	0.743	0.452	XP_005853756.1	U3 small nucleolar ribonucleoprotein IMP3	63.2	1.6e-55	Nannochloropsis gaditana CCMP526	Eukaryota;Sar;Stramenopiles;Ochrophyta	120.533	FOREIGN	No_hits		No_hits	1	OUW45535.1	Synechococcus sp. TMED187	59.9	4.5e-53	Synechococcus sp. TMED187	Bacteria;Terrabacteria group;Cyanobacteria/Melainabacteria group;Cyanobacteria		Ureukaryote
EGD79719	PTSG_10703	F2UQ51	N-formylglutamate amidohydrolase		PF05013	957	318	3	-0.046	0.618	0.635	0.405	WP_009538457.1	hypothetical protein	44.8	2.3e-55	Caenispirillum salinarum	Bacteria;Proteobacteria;Alphaproteobacteria;Rhodospirillales	120.489	FOREIGN	No_hits		No_hits	1	WP_028880264.1	Terasakiella pusilla	43	4.7e-53	Terasakiella pusilla	Bacteria;Proteobacteria;Alphaproteobacteria;Rhizobiales		Ureukaryote
EGD79976	PTSG_10257	F2UQS1	Uncharacterized protein	F:peptide-aspartate beta-dioxygenase activity; P:peptidyl-aspartic acid hydroxylation	PF05118	846	281	7	0.087	0.575	0.755	0.419	PRY74628.1	aspartyl/asparaginyl beta-hydroxylase	42.2	1.2e-52	Yoonia maritima	Bacteria;Proteobacteria;Alphaproteobacteria;Rhodobacterales	119.552	FOREIGN	No_hits		No_hits	1	PRY74628.1	Yoonia maritima	42.2	1.2e-52	Yoonia maritima	Bacteria;Proteobacteria;Alphaproteobacteria;Rhodobacterales		Ureukaryote
EGD78337	PTSG_09403	F2UMI8	Beta-Ig-H3/fasciclin		PF00168;PF02469	3090	1029	2	-0.002	0.599	0.707	0.363	WP_052718375.1	DUF4430 domain-containing protein	31.6	8.9e-53	Methanosarcina sp. MTP4	Archaea;Euryarchaeota;Stenosarchaea group;Methanomicrobia	119.329	FOREIGN	No_hits		No_hits	1	WP_025006808.1	Marinilabilia salmonicolor	35.9	1.5e-52	Marinilabilia salmonicolor	Bacteria;FCB group;Bacteroidetes/Chlorobi group;Bacteroidetes		Ureukaryote
EGD82959	PTSG_03594	F2U618	Uncharacterized protein	F:alpha-L-fucosidase activity; P:carbohydrate metabolic process	PF01120;PF14295	1224	407	10	-0.008	0.598	0.743	0.356	WP_009098516.1	coagulation factor 5/8 type domain protein	31.9	1.7e-52	Rhodopirellula sp. SWK7	Bacteria;PVC group;Planctomycetes;Planctomycetia	119.204	FOREIGN	No_hits		No_hits	1	WP_009098516.1	Rhodopirellula sp. SWK7	31.9	1.7e-52	Rhodopirellula sp. SWK7	Bacteria;PVC group;Planctomycetes;Planctomycetia		Ureukaryote
EGD83581	PTSG_04188	F2U6U9	Oxidoreductase	F:oxidoreductase activity; P:oxidation-reduction process		2106	701	0	0.026	0.61	0.695	0.415	PHR97875.1	hypothetical protein COA68_12050	48.6	1.8e-52	Oceanobacter sp.	Bacteria;Proteobacteria;Gammaproteobacteria;Oceanospirillales	119.147	FOREIGN	No_hits		No_hits	1	PHR97875.1	Oceanobacter sp.	48.6	1.8e-52	Oceanobacter sp.	Bacteria;Proteobacteria;Gammaproteobacteria;Oceanospirillales	XP_001749508.1	Ureukaryote
EGD80114	PTSG_10388	F2UR59	Uncharacterized protein	F:transmembrane transporter activity	PF00153	654	217	7	0.078	0.581	0.735	0.391	XP_002180128.1	predicted protein	53.3	6e-52	Phaeodactylum tricornutum CCAP 1055/1	Eukaryota;Sar;Stramenopiles;Ochrophyta	117.943	FOREIGN	No_hits		No_hits	1	XP_002180128.1	Phaeodactylum tricornutum CCAP 1055/1	53.3	6e-52	Phaeodactylum tricornutum CCAP 1055/1	Eukaryota;Sar;Stramenopiles;Ochrophyta		Ureukaryote
EGD82344	PTSG_03008	F2U400	NHL repeat protein	F:protein binding	PF14704;PF01436;PF00084	4455	1484	28	-0.011	0.595	0.677	0.333	WP_020607585.1	hypothetical protein	44.2	1.1e-51	Spirosoma spitsbergense	Bacteria;FCB group;Bacteroidetes/Chlorobi group;Bacteroidetes	117.337	FOREIGN	No_hits		No_hits	1	WP_020607585.1	Spirosoma spitsbergense	44.2	1.1e-51	Spirosoma spitsbergense	Bacteria;FCB group;Bacteroidetes/Chlorobi group;Bacteroidetes		Ureukaryote
EGD78926	PTSG_01900	F2TZA2	NAD+ transporter	F:transmembrane transporter activity	PF00153	945	314	0	0.015	0.627	0.809	0.347	EJK45476.1	hypothetical protein THAOC_35905	37.7	1.1e-51	Thalassiosira oceanica	Eukaryota;Sar;Stramenopiles;Ochrophyta	117.337	FOREIGN	No_hits		No_hits	1	EJK45476.1	Thalassiosira oceanica	37.7	1.1e-51	Thalassiosira oceanica	Eukaryota;Sar;Stramenopiles;Ochrophyta		Ureukaryote
EGD81876	PTSG_02563	F2U2N2	Thymus specific serine peptidase	P:proteolysis; F:serine-type peptidase activity	PF05577	1503	500	1	0.005	0.636	0.573	0.421	KOO24465.1	hypothetical protein Ctob_000407	50.6	4.9e-121	Chrysochromulina sp. CCMP291	Eukaryota;Haptista;Haptophyta;Prymnesiophyceae	116.676	FOREIGN	XP_013421400.1	Lingula anatina	35.2	2.3e-70	KOO24465.1	Chrysochromulina sp. CCMP291	50.6	4.9e-121	Chrysochromulina sp. CCMP291	Eukaryota;Haptista;Haptophyta;Prymnesiophyceae		Ureukaryote
EGD80339	PTSG_10592	F2URT4	Peptide-methionine (R)-S-oxide reductase (EC 1.8.4.12)	P:response to oxidative stress; P:protein repair; F:peptide-methionine (R)-S-oxide reductase activity; P:oxidation-reduction process	PF01641	465	154	5	0.064	0.608	0.792	0.315	CBN76481.1	conserved unknown protein	69.5	1.6e-54	Ectocarpus siliculosus	Eukaryota;Sar;Stramenopiles;Ochrophyta	116.402	FOREIGN	No_hits		No_hits	1	KOO22234.1	Chrysochromulina sp. CCMP291	70.2	2.8e-51	Chrysochromulina sp. CCMP291	Eukaryota;Haptista;Haptophyta;Prymnesiophyceae		Ureukaryote
EGD80413	PTSG_11058	F2US08	NHL repeat-containing protein	F:protein binding	PF14704;PF01436	4350	1449	29	-0.014	0.592	0.497	0.366	WP_073493783.1	hypothetical protein	42.5	3.1e-51	Streptomyces phaeoluteigriseus	Bacteria;Terrabacteria group;Actinobacteria;Actinobacteria	116.3	FOREIGN	No_hits		No_hits	1	WP_073493783.1	Streptomyces phaeoluteigriseus	42.5	3.1e-51	Streptomyces phaeoluteigriseus	Bacteria;Terrabacteria group;Actinobacteria;Actinobacteria		Ureukaryote
EGD77108	PTSG_07443	F2UIQ9	NHL repeat-containing protein	F:protein binding	PF14704;PF01436	4368	1455	29	0.039	0.598	0.557	0.369	OYV76399.1	hypothetical protein B7Z74_00540, partial	43	4.1e-51	Deltaproteobacteria bacterium 21-66-5	Bacteria;Proteobacteria;delta/epsilon subdivisions;Deltaproteobacteria	116.021	FOREIGN	No_hits		No_hits	1	OYV76399.1	Deltaproteobacteria bacterium 21-66-5	43	4.1e-51	Deltaproteobacteria bacterium 21-66-5	Bacteria;Proteobacteria;delta/epsilon subdivisions;Deltaproteobacteria		Ureukaryote
EGD76857	PTSG_08205	F2UIA8	Riboflavin synthase	F:6,7-dimethyl-8-ribityllumazine synthase activity; P:riboflavin biosynthetic process; C:riboflavin synthase complex	PF00885;PF00677	1440	479	1	-0.063	0.618	0.734	0.309	GAX10500.1	riboflavin synthase	56.4	5.2e-56	Fistulifera solaris	Eukaryota;Sar;Stramenopiles;Ochrophyta	115.803	FOREIGN	No_hits		No_hits	1	XP_005773989.1	Emiliania huxleyi CCMP1516	56	5.1e-51	Emiliania huxleyi CCMP1516	Eukaryota;Haptista;Haptophyta;Prymnesiophyceae		Ureukaryote
EGD78657	PTSG_01636	F2TYI3	Dolichol-phosphate mannosyltransferase subunit 1 (EC 2.4.1.83)	F:transferase activity	PF00535	798	265	8	0.044	0.574	0.705	0.39	XP_002782938.1	dolichol phosphate mannose synthase, putative	64.8	4.6e-86	Perkinsus marinus ATCC 50983	Eukaryota;Sar;Alveolata;Perkinsozoa	115.607	FOREIGN	No_hits		No_hits	1	OWY71904.1	cyanobacterium TDX16	48.4	6.2e-51	cyanobacterium TDX16	Bacteria;Terrabacteria group;Cyanobacteria/Melainabacteria group;Cyanobacteria	XP_001749492.1	Ureukaryote
EGD73203	PTSG_04917	F2U900	Uroporphyrinogen-III C-methyltransferase	F:methyltransferase activity; P:siroheme biosynthetic process	PF00590	918	305	2	-0.091	0.625	0.644	0.426	WP_106456446.1	uroporphyrinogen-III C-methyltransferase	50	2.2e-52	Aphanothece hegewaldii	Bacteria;Terrabacteria group;Cyanobacteria/Melainabacteria group;Cyanobacteria	114.947	FOREIGN	No_hits		No_hits	1	WP_009769034.1	Oscillatoriales cyanobacterium JSC-12	46.8	1.2e-50	Oscillatoriales cyanobacterium JSC-12	Bacteria;Terrabacteria group;Cyanobacteria/Melainabacteria group;Cyanobacteria	XP_001742170.1	Ureukaryote
EGD77578	PTSG_08675	F2UKC9	Uncharacterized protein			1836	611	9	-0.057	0.595	0.642	0.368	AWT60588.1	Dihydroanticapsin 7-dehydrogenase	43.9	1.4e-50	Opitutae bacterium TARA_B100001123	Bacteria;PVC group;Verrucomicrobia;Opitutae	114.793	FOREIGN	No_hits		No_hits	1	AWT60588.1	Opitutae bacterium TARA_B100001123	43.9	1.4e-50	Opitutae bacterium TARA_B100001123	Bacteria;PVC group;Verrucomicrobia;Opitutae		Ureukaryote
EGD77482	PTSG_08578	F2UK33	Uncharacterized protein	F:protein binding	PF16403;PF00020	4425	1474	15	-0.092	0.6	0.688	0.363	KZY45392.1	hypothetical protein A3732_10450, partial	28.5	1.6e-50	Oleiphilus sp. HI0050	Bacteria;Proteobacteria;Gammaproteobacteria;Oceanospirillales	114.659	FOREIGN	No_hits		No_hits	1	KZY45392.1	Oleiphilus sp. HI0050	28.5	1.6e-50	Oleiphilus sp. HI0050	Bacteria;Proteobacteria;Gammaproteobacteria;Oceanospirillales		Ureukaryote
EGD83102	PTSG_12068	F2U6G1	Uncharacterized protein			1164	387	8	-0.021	0.575	0.688	0.381	OQR88083.1	hypothetical protein ACHHYP_07565	39.7	1.6e-58	Achlya hypogyna	Eukaryota;Sar;Stramenopiles;Oomycota	114.659	FOREIGN	No_hits		No_hits	1	WP_022950802.1	Leucothrix mucor	41.2	1.6e-50	Leucothrix mucor	Bacteria;Proteobacteria;Gammaproteobacteria;Thiotrichales		Ureukaryote
EGD82527	PTSG_03177	F2U4G1	SNO glutamine amidotransferase (Fragment)	F:glutaminase activity; P:pyridoxal phosphate biosynthetic process	PF01174	819	272	6	0.056	0.604	0.426	0.39	PRW33817.1	putative pyridoxal 5 -phosphate synthase subunit PDX2	52	1.4e-53	Chlorella sorokiniana	Eukaryota;Viridiplantae;Chlorophyta;core chlorophytes	114.254	FOREIGN	No_hits		No_hits	1	RIK44498.1	Chloroflexi bacterium	53.7	2.4e-50	Chloroflexi bacterium	Bacteria;Terrabacteria group;Chloroflexi;unclassified Chloroflexi		Ureukaryote
EGD78799	PTSG_01775	F2TYX5	Uncharacterized protein			1116	371	7	-0.036	0.605	0.728	0.377	PYX87448.1	hypothetical protein DMG67_19300, partial	40.7	2.5e-50	Acidobacteria bacterium	Bacteria;Acidobacteria;unclassified Acidobacteria;unclassified Acidobacteria (miscellaneous)	114.213	FOREIGN	No_hits		No_hits	1	PYX87448.1	Acidobacteria bacterium	40.7	2.5e-50	Acidobacteria bacterium	Bacteria;Acidobacteria;unclassified Acidobacteria;unclassified Acidobacteria (miscellaneous)		Ureukaryote
EGD73974	PTSG_05668	F2UBV8	Uncharacterized protein			942	313	6	-0.024	0.591	0.644	0.375	RIK41232.1	short chain dehydrogenase	46.5	3.7e-50	Chloroflexi bacterium	Bacteria;Terrabacteria group;Chloroflexi;unclassified Chloroflexi	113.821	FOREIGN	No_hits		No_hits	1	RIK41232.1	Chloroflexi bacterium	46.5	3.7e-50	Chloroflexi bacterium	Bacteria;Terrabacteria group;Chloroflexi;unclassified Chloroflexi		Ureukaryote
EGD74705	PTSG_06066	F2UDL0	Uncharacterized protein	F:protein binding	PF13230	2502	833	14	-0.049	0.593	0.691	0.348	PXF49599.1	Cytosolic non-specific dipeptidase	32	7.9e-76	Gracilariopsis chorda	Eukaryota;Rhodophyta;Florideophyceae;Rhodymeniophycidae	113.114	FOREIGN	No_hits		No_hits	1	OWB63680.1	Candida boidinii	34.3	7.5e-50	Candida boidinii	Eukaryota;Opisthokonta;Fungi;Dikarya		Ureukaryote
EGD83153	PTSG_03785	F2U5D7	ATPase AFG2 protein	F:ATP binding	PF00004;PF17862	2559	852	18	-0.046	0.608	0.639	0.363	ORY96841.1	P-loop containing nucleoside triphosphate hydrolase protein	57.7	2.1e-177	Syncephalastrum racemosum	Eukaryota;Opisthokonta;Fungi;Fungi incertae sedis	112.296	FOREIGN	No_hits		No_hits	1	UniRef100_A3I393	Algoriphagus machipongonensis	43.8	1.7e-49	Algoriphagus machipongonensis	Bacteria;FCB group;Bacteroidetes/Chlorobi group;Bacteroidetes		Ureukaryote
EGD76528	PTSG_07645	F2UHC9	Uncharacterized protein	F:channel activity; C:membrane; P:transmembrane transport	PF00230	1062	353	5	0.062	0.592	0.748	0.377	OGO48927.1	hypothetical protein A2W34_01535	47.8	1e-48	Chloroflexi bacterium RBG_16_64_32	Bacteria;Terrabacteria group;Chloroflexi;unclassified Chloroflexi	110.524	FOREIGN	No_hits		No_hits	1	OGO48927.1	Chloroflexi bacterium RBG_16_64_32	47.8	1e-48	Chloroflexi bacterium RBG_16_64_32	Bacteria;Terrabacteria group;Chloroflexi;unclassified Chloroflexi		Ureukaryote
EGD79320	PTSG_09734	F2UNW5	Uncharacterized protein	C:extracellular region; F:hydrolase activity	PF10503	1203	400	5	-0.056	0.608	0.642	0.425	OGT26482.1	hypothetical protein A2Z17_06085	39.8	2e-48	Gammaproteobacteria bacterium RBG_16_66_13	Bacteria;Proteobacteria;Gammaproteobacteria;unclassified Gammaproteobacteria	109.831	FOREIGN	No_hits		No_hits	1	OGT26482.1	Gammaproteobacteria bacterium RBG_16_66_13	39.8	2e-48	Gammaproteobacteria bacterium RBG_16_66_13	Bacteria;Proteobacteria;Gammaproteobacteria;unclassified Gammaproteobacteria		Ureukaryote
EGD77262	PTSG_08356	F2UJG3	Oxidoreductase		PF00106	978	325	0	0.018	0.636	0.873	0.389	EWM25314.1	short-chain dehydrogenase reductase sdr	49.5	1.3e-66	Nannochloropsis gaditana	Eukaryota;Sar;Stramenopiles;Ochrophyta	109.782	FOREIGN	No_hits		No_hits	1	OQW64333.1	Nitrospira sp. ST-bin5	45.8	2.1e-48	Nitrospira sp. ST-bin5	Bacteria;Nitrospirae;Nitrospira;Nitrospirales		Ureukaryote
EGD79618	PTSG_10465	F2UPR3	Uncharacterized protein	F:oxidoreductase activity; P:oxidation-reduction process; F:FAD binding	PF08031;PF01565	1368	455	5	0.097	0.601	0.762	0.402	WP_103423938.1	FAD-binding oxidoreductase	33.8	1.5e-49	Salinigranum rubrum	Archaea;Euryarchaeota;Stenosarchaea group;Halobacteria	109.459	FOREIGN	No_hits		No_hits	1	WP_097612867.1	Rhizobium sp. C5	31.1	2.9e-48	Rhizobium sp. C5	Bacteria;Proteobacteria;Alphaproteobacteria;Rhizobiales		Ureukaryote
EGD83482	PTSG_04090	F2U6K0	Uncharacterized protein			1005	334	1	-0.039	0.63	0.765	0.374	XP_002499832.1	predicted protein	38.4	7.9e-51	Micromonas commoda	Eukaryota;Viridiplantae;Chlorophyta;Mamiellophyceae	108.7	FOREIGN	No_hits		No_hits	1	KOO52939.1	Chrysochromulina sp. CCMP291	38.5	6.2e-48	Chrysochromulina sp. CCMP291	Eukaryota;Haptista;Haptophyta;Prymnesiophyceae		Ureukaryote
EGD77377	PTSG_08473	F2UJS8	Uncharacterized protein		PF00144	1725	574	2	-0.06	0.617	0.743	0.34	WP_064197745.1	MULTISPECIES: serine hydrolase	34.8	6.3e-48	Emticicia	Bacteria;FCB group;Bacteroidetes/Chlorobi group;Bacteroidetes	108.684	FOREIGN	No_hits		No_hits	1	WP_064197745.1	Emticicia	34.8	6.3e-48	Emticicia	Bacteria;FCB group;Bacteroidetes/Chlorobi group;Bacteroidetes		Ureukaryote
EGD76578	PTSG_12619	F2UHH9	Uncharacterized protein	F:oxidoreductase activity; P:oxidation-reduction process	PF01266	1569	522	1	-0.109	0.643	0.746	0.273	WP_007668757.1	FAD-binding oxidoreductase	34	1.3e-47	alpha proteobacterium BAL199	Bacteria;Proteobacteria;Alphaproteobacteria;unclassified Alphaproteobacteria	107.959	FOREIGN	No_hits		No_hits	1	WP_007668757.1	alpha proteobacterium BAL199	34	1.3e-47	alpha proteobacterium BAL199	Bacteria;Proteobacteria;Alphaproteobacteria;unclassified Alphaproteobacteria		Ureukaryote
EGD75749	PTSG_07866	F2UGJ9	Uncharacterized protein	F:catalytic activity	PF00266	1353	450	6	0.012	0.594	0.653	0.401	OLP96297.1	Glycosyltransferase 8 domain-containing protein 1	36.5	1.4e-58	Symbiodinium microadriaticum	Eukaryota;Sar;Alveolata;Dinophyceae	107.885	FOREIGN	No_hits		No_hits	1	PAP75330.1	Rubrivirga marina	32.9	1.4e-47	Rubrivirga marina	Bacteria;FCB group;Bacteroidetes/Chlorobi group;Rhodothermaeota		Ureukaryote
EGD83384	PTSG_03990	F2U7G7	Uncharacterized protein	F:protein binding	PF10282	1188	395	5	0.006	0.583	0.747	0.387	XP_002186108.1	predicted protein	49.8	3.4e-101	Phaeodactylum tricornutum CCAP 1055/1	Eukaryota;Sar;Stramenopiles;Ochrophyta	107.192	FOREIGN	No_hits		No_hits	1	WP_061831166.1	Paenibacillus polymyxa	36.2	2.8e-47	Paenibacillus polymyxa	Bacteria;Terrabacteria group;Firmicutes;Bacilli	XP_001749951.1	Ureukaryote
EGD76219	PTSG_00922	F2TXW0	Uncharacterized protein	F:peptide-aspartate beta-dioxygenase activity; P:peptidyl-aspartic acid hydroxylation	PF05118	921	306	2	0.053	0.586	0.796	0.342	WP_111638474.1	aspartyl/asparaginyl beta-hydroxylase domain-containing protein	41.7	4.8e-47	Marinomonas sp. DSL-35	Bacteria;Proteobacteria;Gammaproteobacteria;Oceanospirillales	106.653	FOREIGN	No_hits		No_hits	1	WP_111638474.1	Marinomonas sp. DSL-35	41.7	4.8e-47	Marinomonas sp. DSL-35	Bacteria;Proteobacteria;Gammaproteobacteria;Oceanospirillales		Ureukaryote
EGD82755	PTSG_03406	F2U539	Uncharacterized protein		PF00179	813	270	5	-0.07	0.574	0.703	0.378	PXF42562.1	putative ubiquitin-conjugating enzyme protein 17	52	1.7e-48	Gracilariopsis chorda	Eukaryota;Rhodophyta;Florideophyceae;Rhodymeniophycidae	106.499	FOREIGN	No_hits		No_hits	1	EJK57275.1	Thalassiosira oceanica	54.2	5.6e-47	Thalassiosira oceanica	Eukaryota;Sar;Stramenopiles;Ochrophyta		Ureukaryote
EGD74075	PTSG_05767	F2UB62	OGG1 protein type 2c	F:damaged DNA binding; P:base-excision repair; P:nucleotide-excision repair; F:oxidized purine nucleobase lesion DNA N-glycosylase activity	PF00730;PF07934	1491	496	5	-0.028	0.597	0.672	0.5	XP_008609384.1	hypothetical protein, variant	45.4	1.1e-59	Saprolegnia diclina VS20	Eukaryota;Sar;Stramenopiles;Oomycota	106.167	FOREIGN	No_hits		No_hits	1	GAX21501.1	Fistulifera solaris	38.3	7.8e-47	Fistulifera solaris	Eukaryota;Sar;Stramenopiles;Ochrophyta		Ureukaryote
EGD73953	PTSG_05647	F2UBT7	Uncharacterized protein	F:nucleic acid binding	PF00076	1119	372	7	-0.012	0.665	0.817	0.319	XP_008895226.1	hypothetical protein, variant 1	45	1.8e-56	Phytophthora parasitica INRA-310	Eukaryota;Sar;Stramenopiles;Oomycota	105.388	FOREIGN	No_hits		No_hits	1	XP_005787823.1	Emiliania huxleyi CCMP1516	40.7	1.7e-46	Emiliania huxleyi CCMP1516	Eukaryota;Haptista;Haptophyta;Prymnesiophyceae		Ureukaryote
EGD76632	PTSG_07745	F2UHN3	Uncharacterized protein	F:polygalacturonase activity; P:carbohydrate metabolic process	PF00295	1431	476	10	0.049	0.597	0.752	0.36	XP_002184312.1	predicted protein, partial	50.7	8.8e-72	Phaeodactylum tricornutum CCAP 1055/1	Eukaryota;Sar;Stramenopiles;Ochrophyta	104.063	FOREIGN	No_hits		No_hits	1	WP_019832773.1	Sphingomonas sp. PR090111-T3T-6A	33	6.4e-46	Sphingomonas sp. PR090111-T3T-6A	Bacteria;Proteobacteria;Alphaproteobacteria;Sphingomonadales		Ureukaryote
EGD76648	PTSG_07999	F2UHP9	Uncharacterized protein	C:integral component of membrane	PF03601	1950	649	0	-0.02	0.616	0.796	0.333	BBD08048.1	uncharacterized protein DFE_1322	29.4	8.7e-46	Desulfovibrio ferrophilus	Bacteria;Proteobacteria;delta/epsilon subdivisions;Deltaproteobacteria	103.756	FOREIGN	No_hits		No_hits	1	BBD08048.1	Desulfovibrio ferrophilus	29.4	8.7e-46	Desulfovibrio ferrophilus	Bacteria;Proteobacteria;delta/epsilon subdivisions;Deltaproteobacteria	XP_001742530.1	Ureukaryote
EGD78179	PTSG_12829	F2UM30	Uncharacterized protein		PF03883	1197	398	3	-0.011	0.582	0.693	0.343	XP_009516474.1	hypothetical protein PHYSODRAFT_472603	44.7	1.4e-51	Phytophthora sojae	Eukaryota;Sar;Stramenopiles;Oomycota	103.711	FOREIGN	No_hits		No_hits	1	WP_077733719.1	Paenalcaligenes hominis	43.1	9.1e-46	Paenalcaligenes hominis	Bacteria;Proteobacteria;Betaproteobacteria;Burkholderiales		Ureukaryote
EGD73244	PTSG_04960	F2U941	Glyoxalase/bleomycin resistance protein/dioxygenase		PF00903	681	226	6	0.037	0.575	0.603	0.32	GBG24014.1	Glyoxalase domain-containing protein 5	64.7	1.4e-46	Hondaea fermentalgiana	Eukaryota;Sar;Stramenopiles;Bigyra	103.521	FOREIGN	No_hits		No_hits	1	ODT88540.1	Phenylobacterium sp. SCN 70-31	63.3	1.1e-45	Phenylobacterium sp. SCN 70-31	Bacteria;Proteobacteria;Alphaproteobacteria;Caulobacterales	XP_001747038.1	Ureukaryote
EGD83632	PTSG_04240	F2U700	Uncharacterized protein		PF09996	399	132	2	-0.094	0.619	0.736	0.408	OUC16586.1	hypothetical protein B0A82_00445	71.2	1.5e-45	Alkalinema sp. CACIAM 70d	Bacteria;Terrabacteria group;Cyanobacteria/Melainabacteria group;Cyanobacteria	103.211	FOREIGN	No_hits		No_hits	1	OUC16586.1	Alkalinema sp. CACIAM 70d	71.2	1.5e-45	Alkalinema sp. CACIAM 70d	Bacteria;Terrabacteria group;Cyanobacteria/Melainabacteria group;Cyanobacteria		Ureukaryote
EGD74966	PTSG_12546	F2UEB6	Uncharacterized protein		PF14704;PF00084	4347	1448	32	0.024	0.589	0.666	0.382	WP_054401108.1	hypothetical protein	40.7	1.5e-45	Paenibacillus solani	Bacteria;Terrabacteria group;Firmicutes;Bacilli	103.211	FOREIGN	No_hits		No_hits	1	WP_054401108.1	Paenibacillus solani	40.7	1.5e-45	Paenibacillus solani	Bacteria;Terrabacteria group;Firmicutes;Bacilli		Ureukaryote
EGD81046	PTSG_10988	F2USD7	Glutathione S-transferase domain-containing protein	F:protein binding	PF13417	993	330	0	0.016	0.657	0.636	0.309	OLQ07998.1	hypothetical protein AK812_SmicGene8503	47.9	8.3e-69	Symbiodinium microadriaticum	Eukaryota;Sar;Alveolata;Dinophyceae	103.086	FOREIGN	No_hits		No_hits	1	WP_047855209.1	Archangium gephyra	44.7	1.7e-45	Archangium gephyra	Bacteria;Proteobacteria;delta/epsilon subdivisions;Deltaproteobacteria	XP_001747055.1	Ureukaryote
EGD80161	PTSG_10843	F2URJ2	Uncharacterized protein	F:hydrolase activity	PF03283	981	326	5	0.042	0.599	0.756	0.448	XP_005794279.1	hypothetical protein EMIHUDRAFT_194410	42.5	1e-71	Emiliania huxleyi CCMP1516	Eukaryota;Haptista;Haptophyta;Prymnesiophyceae	102.818	FOREIGN	XP_019854835.1	Amphimedon queenslandica	31.8	4.5e-27	XP_005794279.1	Emiliania huxleyi CCMP1516	42.5	1e-71	Emiliania huxleyi CCMP1516	Eukaryota;Haptista;Haptophyta;Prymnesiophyceae	XP_001746101.1	Ureukaryote
EGD80866	PTSG_01452	F2U0D8	Uncharacterized protein	F:oxidoreductase activity; P:oxidation-reduction process	PF01593	1335	444	4	-0.018	0.61	0.777	0.394	WP_035622988.1	FAD-dependent oxidoreductase	34.1	3e-45	Hydrogenophaga intermedia	Bacteria;Proteobacteria;Betaproteobacteria;Burkholderiales	102.518	FOREIGN	No_hits		No_hits	1	WP_035622988.1	Hydrogenophaga intermedia	34.1	3e-45	Hydrogenophaga intermedia	Bacteria;Proteobacteria;Betaproteobacteria;Burkholderiales		Ureukaryote
EGD78004	PTSG_09642	F2ULK5	Phosphatase type 2C	F:protein serine/threonine phosphatase activity; P:protein dephosphorylation	PF00481	1632	543	3	-0.095	0.66	0.787	0.307	XP_016603990.1	hypothetical protein SPPG_08701	39.4	1.1e-49	Spizellomyces punctatus DAOM BR117	Eukaryota;Opisthokonta;Fungi;Fungi incertae sedis	102.335	FOREIGN	No_hits		No_hits	1	OLL26803.1	Neolecta irregularis DAH-3	37	3.6e-45	Neolecta irregularis DAH-3	Eukaryota;Opisthokonta;Fungi;Dikarya		Ureukaryote
EGD73706	PTSG_05413	F2UAD1	Sir2 family transcriptional regulator	F:NAD+ binding	PF02146	1104	367	1	-0.062	0.653	0.676	0.301	CEO95620.1	hypothetical protein PBRA_004346	44.4	1.8e-48	Plasmodiophora brassicae	Eukaryota;Sar;Rhizaria;Endomyxa	102.181	FOREIGN	No_hits		No_hits	1	WP_068797457.1	Pseudonocardia sp. HH130630-07	42.3	4.2e-45	Pseudonocardia sp. HH130630-07	Bacteria;Terrabacteria group;Actinobacteria;Actinobacteria		Ureukaryote
EGD77306	PTSG_08400	F2UJK7	NHL repeat-containing protein	F:protein binding	PF14704;PF01436;PF00084	4155	1384	24	-0.036	0.605	0.537	0.336	OBZ11681.1	hypothetical protein A8L34_15150	37.3	9.2e-45	Bacillus sp. FJAT-27264	Bacteria;Terrabacteria group;Firmicutes;Bacilli	101.397	FOREIGN	No_hits		No_hits	1	OBZ11681.1	Bacillus sp. FJAT-27264	37.3	9.2e-45	Bacillus sp. FJAT-27264	Bacteria;Terrabacteria group;Firmicutes;Bacilli		Ureukaryote
EGD81043	PTSG_10985	F2USD4	FolD protein	F:methylenetetrahydrofolate dehydrogenase (NADP+) activity; P:oxidation-reduction process	PF00763;PF02882	984	327	4	-0.075	0.602	0.712	0.366	WP_007241753.1	bifunctional methylenetetrahydrofolate dehydrogenase/methenyltetrahydrofolate cyclohydrolase FolD	39.2	3.4e-46	Haemophilus pittmaniae	Bacteria;Proteobacteria;Gammaproteobacteria;Pasteurellales	101.218	FOREIGN	No_hits		No_hits	1	WP_046943076.1	Haemophilus haemolyticus	39.5	1.1e-44	Haemophilus haemolyticus	Bacteria;Proteobacteria;Gammaproteobacteria;Pasteurellales		Ureukaryote
EGD77945	PTSG_09580	F2ULE6	D-isomer specific 2-hydroxyacid dehydrogenase	F:oxidoreductase activity, acting on the CH-OH group of donors, NAD or NADP as acceptor; F:NAD binding; P:oxidation-reduction process	PF00389;PF02826	771	256	13	-0.037	0.583	0.593	0.429	WP_088259728.1	D-glycerate dehydrogenase	44.8	1.4e-44	Fimbriiglobus ruber	Bacteria;PVC group;Planctomycetes;Planctomycetia	100.977	FOREIGN	No_hits		No_hits	1	WP_088259728.1	Fimbriiglobus ruber	44.8	1.4e-44	Fimbriiglobus ruber	Bacteria;PVC group;Planctomycetes;Planctomycetia		Ureukaryote
EGD81364	PTSG_02083	F2U2K9	Uncharacterized protein			942	313	1	-0.045	0.599	0.736	0.397	PCI10287.1	hypothetical protein COB72_03680	40.1	2.3e-44	bacterium	Bacteria;unclassified Bacteria;unclassified Bacteria (miscellaneous);bacterium	100.481	FOREIGN	No_hits		No_hits	1	PCI10287.1	bacterium	40.1	2.3e-44	bacterium	Bacteria;unclassified Bacteria;unclassified Bacteria (miscellaneous);bacterium		Ureukaryote
EGD82486	PTSG_03135	F2U4C0	Uncharacterized protein		PF13649;PF09084	1746	581	12	0.018	0.606	0.754	0.365	WP_052516209.1	methyltransferase domain-containing protein	36.7	1.2e-94	Phaeodactylibacter xiamenensis	Bacteria;FCB group;Bacteroidetes/Chlorobi group;Bacteroidetes	100.376	FOREIGN	XP_002117982.1	Trichoplax adhaerens	39.8	4.7e-51	WP_052516209.1	Phaeodactylibacter xiamenensis	36.7	1.2e-94	Phaeodactylibacter xiamenensis	Bacteria;FCB group;Bacteroidetes/Chlorobi group;Bacteroidetes		Ureukaryote
EGD75226	PTSG_06880	F2UF26	Uncharacterized protein	F:scavenger receptor activity; F:protein binding; P:immune response; F:polysaccharide binding	PF01344;PF01033	2466	821	10	0.015	0.622	0.732	0.429	OGZ51288.1	hypothetical protein A3A17_04565	33.5	6e-44	Candidatus Ryanbacteria bacterium RIFCSPLOWO2_01_FULL_44_230	Bacteria;unclassified Bacteria;Bacteria candidate phyla;Patescibacteria group	99.522	FOREIGN	No_hits		No_hits	1	OGZ51288.1	Candidatus Ryanbacteria bacterium RIFCSPLOWO2_01_FULL_44_230	33.5	6e-44	Candidatus Ryanbacteria bacterium RIFCSPLOWO2_01_FULL_44_230	Bacteria;unclassified Bacteria;Bacteria candidate phyla;Patescibacteria group		Ureukaryote
EGD75167	PTSG_06820	F2UEW7	Uncharacterized protein		PF01931	582	193	2	-0.107	0.618	0.806	0.372	WP_048922599.1	non-canonical purine NTP phosphatase	53.4	9.2e-44	Rufibacter sp. DG31D	Bacteria;FCB group;Bacteroidetes/Chlorobi group;Bacteroidetes	99.0945	FOREIGN	No_hits		No_hits	1	WP_048922599.1	Rufibacter sp. DG31D	53.4	9.2e-44	Rufibacter sp. DG31D	Bacteria;FCB group;Bacteroidetes/Chlorobi group;Bacteroidetes		Ureukaryote
EGD80086	PTSG_10360	F2UR31	Uncharacterized protein		PF03747	939	312	6	0.069	0.626	0.805	0.359	XP_013903485.1	hypothetical protein MNEG_3497	36.7	1.5e-43	Monoraphidium neglectum	Eukaryota;Viridiplantae;Chlorophyta;core chlorophytes	98.6057	FOREIGN	No_hits		No_hits	1	XP_013903485.1	Monoraphidium neglectum	36.7	1.5e-43	Monoraphidium neglectum	Eukaryota;Viridiplantae;Chlorophyta;core chlorophytes		Ureukaryote
EGD75737	PTSG_07851	F2UGI7	Uncharacterized protein		PF10021	1413	470	2	-0.031	0.593	0.662	0.406	OQX00738.1	TIGR02452 family protein	42.3	1.7e-43	Thiothrix lacustris	Bacteria;Proteobacteria;Gammaproteobacteria;Thiotrichales	98.4805	FOREIGN	No_hits		No_hits	1	OQX00738.1	Thiothrix lacustris	42.3	1.7e-43	Thiothrix lacustris	Bacteria;Proteobacteria;Gammaproteobacteria;Thiotrichales		Ureukaryote
EGD77552	PTSG_08650	F2UKA3	Ap4A phosphorylase II	F:ATP adenylyltransferase activity; F:ATP binding; P:nucleotide metabolic process	PF09830	1488	495	1	-0.107	0.595	0.71	0.366	WP_015116361.1	ATP adenylyltransferase (5',5''-P-1,P-4-tetraphosphate phosphorylase II)	34	1.8e-43	Rivularia sp. PCC 7116	Bacteria;Terrabacteria group;Cyanobacteria/Melainabacteria group;Cyanobacteria	98.4234	FOREIGN	No_hits		No_hits	1	WP_015116361.1	Rivularia sp. PCC 7116	34	1.8e-43	Rivularia sp. PCC 7116	Bacteria;Terrabacteria group;Cyanobacteria/Melainabacteria group;Cyanobacteria		Ureukaryote
EGD74039	PTSG_05733	F2UB26	Uncharacterized protein	F:oxidoreductase activity; P:oxidation-reduction process	PF03171;PF14226	990	329	2	0.042	0.629	0.874	0.327	PZU84783.1	2OG-Fe(II) oxygenase	34.9	2e-43	Shinella sp.	Bacteria;Proteobacteria;Alphaproteobacteria;Rhizobiales	98.318	FOREIGN	No_hits		No_hits	1	PZU84783.1	Shinella sp.	34.9	2e-43	Shinella sp.	Bacteria;Proteobacteria;Alphaproteobacteria;Rhizobiales		Ureukaryote
EGD74464	PTSG_05828	F2UCW9	Uncharacterized protein	F:catalytic activity; F:protein binding	PF00501;PF00550	3348	1115	10	0.018	0.583	0.615	0.395	RJS27277.1	AMP-dependent synthetase	34.2	4.1e-43	Corallococcus sp. H22C18031201	Bacteria;Proteobacteria;delta/epsilon subdivisions;Deltaproteobacteria	97.6002	FOREIGN	No_hits		No_hits	1	RJS27277.1	Corallococcus sp. H22C18031201	34.2	4.1e-43	Corallococcus sp. H22C18031201	Bacteria;Proteobacteria;delta/epsilon subdivisions;Deltaproteobacteria		Ureukaryote
EGD82416	PTSG_03059	F2U450	Uncharacterized protein	F:catalytic activity; P:base-excision repair	PF00730	1488	495	7	0.014	0.576	0.625	0.436	OLQ12857.1	Endonuclease III	41.3	8.1e-44	Symbiodinium microadriaticum	Eukaryota;Sar;Alveolata;Dinophyceae	97.0796	FOREIGN	No_hits		No_hits	1	XP_002500969.1	Micromonas commoda	40.8	6.9e-43	Micromonas commoda	Eukaryota;Viridiplantae;Chlorophyta;Mamiellophyceae		Ureukaryote
EGD80090	PTSG_10365	F2UR35	Metalloprotease MEP1	F:metallopeptidase activity	PF05572	2004	667	1	-0.109	0.623	0.707	0.373	WP_051046042.1	zinc metalloprotease	41.8	1.2e-42	Nocardiopsis alkaliphila	Bacteria;Terrabacteria group;Actinobacteria;Actinobacteria	96.5263	FOREIGN	No_hits		No_hits	1	WP_051046042.1	Nocardiopsis alkaliphila	41.8	1.2e-42	Nocardiopsis alkaliphila	Bacteria;Terrabacteria group;Actinobacteria;Actinobacteria		Ureukaryote
EGD75780	PTSG_07898	F2UGN0	Uncharacterized protein	F:aminoacyl-tRNA editing activity	PF04073	753	250	0	-0.095	0.607	0.787	0.415	PIP23784.1	hypothetical protein COX36_01460	56.1	5e-42	Candidatus Nealsonbacteria bacterium CG23_combo_of_CG06-09_8_20_14_all_38_19	Bacteria;unclassified Bacteria;Bacteria candidate phyla;Patescibacteria group	94.3107	FOREIGN	No_hits		No_hits	1	KKU17892.1	Candidatus Pacebacteria bacterium GW2011_GWA1_46_10	53.5	1.1e-41	Candidatus Pacebacteria bacterium GW2011_GWA1_46_10	Bacteria;unclassified Bacteria;Bacteria candidate phyla;Patescibacteria group		Ureukaryote
EGD77949	PTSG_09582	F2ULF0	Phosphoadenosine phosphosulfate reductase	F:phosphoadenylyl-sulfate reductase (thioredoxin) activity; P:sulfate assimilation, phosphoadenylyl sulfate reduction by phosphoadenylyl-sulfate reductase (thioredoxin)	PF01507	858	285	2	-0.087	0.626	0.699	0.319	CEJ57396.1	Putative 3'-phosphoadenosine-5'-phosphosulfate reductase	52.5	1.3e-41	Penicillium brasilianum	Eukaryota;Opisthokonta;Fungi;Dikarya	94.1436	FOREIGN	No_hits		No_hits	1	CEJ57396.1	Penicillium brasilianum	52.5	1.3e-41	Penicillium brasilianum	Eukaryota;Opisthokonta;Fungi;Dikarya		Ureukaryote
EGD77131	PTSG_07465	F2UIT2	TK protein kinase	F:protein kinase activity; F:ATP binding; P:protein phosphorylation	PF07714	3552	1183	13	-0.073	0.617	0.776	0.368	XP_002289900.1	predicted protein	46.6	1.7e-127	Thalassiosira pseudonana CCMP1335	Eukaryota;Sar;Stramenopiles;Ochrophyta	93.7128	FOREIGN	KFM82025.1	Stegodyphus mimosarum	39.7	4.6e-45	XP_005789170.1	Emiliania huxleyi CCMP1516	44.7	9.2e-86	Emiliania huxleyi CCMP1516	Eukaryota;Haptista;Haptophyta;Prymnesiophyceae		Ureukaryote
EGD77400	PTSG_12739	F2UJV1	Uncharacterized protein		PF00144	1662	553	3	-0.073	0.616	0.761	0.386	KPJ91839.1	hypothetical protein AMJ53_10630	34.3	7.2e-41	Gammaproteobacteria bacterium SG8_11	Bacteria;Proteobacteria;Gammaproteobacteria;unclassified Gammaproteobacteria	92.4319	FOREIGN	No_hits		No_hits	1	KPJ91839.1	Gammaproteobacteria bacterium SG8_11	34.3	7.2e-41	Gammaproteobacteria bacterium SG8_11	Bacteria;Proteobacteria;Gammaproteobacteria;unclassified Gammaproteobacteria		Ureukaryote
EGD73263	PTSG_04976	F2U960	Uncharacterized protein	F:protein binding	PF16403;PF07699;PF00020	4260	1419	13	-0.079	0.599	0.669	0.368	KZY85192.1	hypothetical protein A3743_03375	28.7	8.3e-41	Oleiphilus sp. HI0072	Bacteria;Proteobacteria;Gammaproteobacteria;Oceanospirillales	92.2897	FOREIGN	No_hits		No_hits	1	KZY85192.1	Oleiphilus sp. HI0072	28.7	8.3e-41	Oleiphilus sp. HI0072	Bacteria;Proteobacteria;Gammaproteobacteria;Oceanospirillales		Ureukaryote
EGD78151	PTSG_09027	F2UM02	Uncharacterized protein	F:helicase activity; F:protein binding	PF04408;PF00271;PF07717;PF05773	3795	1264	32	-0.011	0.59	0.723	0.374	OBZ89387.1	hypothetical protein A0J61_02561, partial	31.7	1.6e-181	Choanephora cucurbitarum	Eukaryota;Opisthokonta;Fungi;Fungi incertae sedis	92.1547	FOREIGN	No_hits		No_hits	1	UniRef100_A3HSV9	Algoriphagus machipongonensis	32.3	9.5e-41	Algoriphagus machipongonensis	Bacteria;FCB group;Bacteroidetes/Chlorobi group;Bacteroidetes		Ureukaryote
EGD73262	PTSG_04975	F2U959	Uncharacterized protein		PF16403	2712	903	10	-0.045	0.596	0.669	0.434	KZY59823.1	hypothetical protein A3735_14035, partial	29.4	1.2e-40	Oleiphilus sp. HI0061	Bacteria;Proteobacteria;Gammaproteobacteria;Oceanospirillales	91.9211	FOREIGN	No_hits		No_hits	1	KZY59823.1	Oleiphilus sp. HI0061	29.4	1.2e-40	Oleiphilus sp. HI0061	Bacteria;Proteobacteria;Gammaproteobacteria;Oceanospirillales		Ureukaryote
EGD79538	PTSG_10108	F2UPI3	Megf11	F:carbohydrate binding	PF00008;PF00040	8673	2890	58	-0.031	0.589	0.668	0.433	OJJ19889.1	hypothetical protein BKI52_15525	44.5	1.3e-40	marine bacterium AO1-C	Bacteria;FCB group;Bacteroidetes/Chlorobi group;Bacteroidetes	91.841	FOREIGN	No_hits		No_hits	1	OJJ19889.1	marine bacterium AO1-C	44.5	1.3e-40	marine bacterium AO1-C	Bacteria;FCB group;Bacteroidetes/Chlorobi group;Bacteroidetes		Ureukaryote
EGD77374	PTSG_12733	F2UJS5	Uncharacterized protein	C:integral component of membrane; F:transmembrane transporter activity; P:transmembrane transport	PF07690	1341	446	8	-0.003	0.599	0.714	0.492	WP_115628884.1	MFS transporter	31.2	1.7e-40	Buttiauxella agrestis	Bacteria;Proteobacteria;Gammaproteobacteria;Enterobacterales	91.5728	FOREIGN	No_hits		No_hits	1	WP_115628884.1	Buttiauxella agrestis	31.2	1.7e-40	Buttiauxella agrestis	Bacteria;Proteobacteria;Gammaproteobacteria;Enterobacterales		Ureukaryote
EGD79086	PTSG_11828	F2TZR2	Uncharacterized protein	F:5'-nucleotidase activity; P:deoxyribonucleotide catabolic process	PF06941	642	213	5	0.037	0.562	0.718	0.372	PXF50130.1	5'(3')-deoxyribonucleotidase	53.6	2.3e-48	Gracilariopsis chorda	Eukaryota;Rhodophyta;Florideophyceae;Rhodymeniophycidae	91.2705	FOREIGN	No_hits		No_hits	1	GAX75339.1	Chlamydomonas eustigma	43.3	2.3e-40	Chlamydomonas eustigma	Eukaryota;Viridiplantae;Chlorophyta;core chlorophytes		Ureukaryote
EGD72007	PTSG_00023	F2TVB1	Cytidine deaminase	F:cytidine deaminase activity; F:zinc ion binding; P:cytidine deamination	PF00383;PF08211	1017	338	0	-0.097	0.683	0.855	0.31	WP_067046434.1	cytidine deaminase	40.3	2.8e-40	Moritella sp. JT01	Bacteria;Proteobacteria;Gammaproteobacteria;Alteromonadales	91.0738	FOREIGN	No_hits		No_hits	1	WP_067046434.1	Moritella sp. JT01	40.3	2.8e-40	Moritella sp. JT01	Bacteria;Proteobacteria;Gammaproteobacteria;Alteromonadales		Ureukaryote
EGD83527	PTSG_04136	F2U6P5	Uncharacterized protein		PF08450	1104	367	5	0.002	0.589	0.722	0.351	EWM21517.1	gluconolactonase	29.8	3.1e-40	Nannochloropsis gaditana	Eukaryota;Sar;Stramenopiles;Ochrophyta	90.972	FOREIGN	No_hits		No_hits	1	PWT90177.1	Acidobacteria bacterium	32.2	3.1e-40	Acidobacteria bacterium	Bacteria;Acidobacteria;unclassified Acidobacteria;unclassified Acidobacteria (miscellaneous)		Ureukaryote
EGD74272	PTSG_06281	F2UCG5	Uncharacterized protein	F:alpha,alpha-trehalase activity; P:trehalose metabolic process	PF03200	2082	693	1	0.03	0.632	0.764	0.337	OGO23850.1	hypothetical protein A2Y54_01065	32.1	3.4e-40	Chloroflexi bacterium RBG_16_51_16	Bacteria;Terrabacteria group;Chloroflexi;unclassified Chloroflexi	90.8796	FOREIGN	No_hits		No_hits	1	OGO23850.1	Chloroflexi bacterium RBG_16_51_16	32.1	3.4e-40	Chloroflexi bacterium RBG_16_51_16	Bacteria;Terrabacteria group;Chloroflexi;unclassified Chloroflexi	XP_001742778.1	Ureukaryote
EGD79146	PTSG_12946	F2UNE1	Carboxypeptidase (EC 3.4.16.-)	F:serine-type carboxypeptidase activity; P:proteolysis	PF00450	1416	471	7	0.12	0.609	0.833	0.572	KOO26254.1	lysosomal protective protein	45.6	2.3e-112	Chrysochromulina sp. CCMP291	Eukaryota;Haptista;Haptophyta;Prymnesiophyceae	90.2207	FOREIGN	XP_016060319.1	Miniopterus natalensis	38	3.5e-73	KOO26254.1	Chrysochromulina sp. CCMP291	45.6	2.3e-112	Chrysochromulina sp. CCMP291	Eukaryota;Haptista;Haptophyta;Prymnesiophyceae		Ureukaryote
EGD74338	PTSG_06348	F2UCN1	MIPC synthase		PF04488	1065	354	0	0.005	0.632	0.879	0.323	XP_002291741.1	hypothetical protein THAPSDRAFT_269335	38	1.6e-46	Thalassiosira pseudonana CCMP1335	Eukaryota;Sar;Stramenopiles;Ochrophyta	90.2163	FOREIGN	No_hits		No_hits	1	PCJ24628.1	Rickettsiales bacterium	37.4	6.6e-40	Rickettsiales bacterium	Bacteria;Proteobacteria;Alphaproteobacteria;Rickettsiales		Ureukaryote
EGD82772	PTSG_03422	F2U556	Uncharacterized protein	C:transcription factor TFIIH core complex; P:nucleotide-excision repair; P:regulation of transcription, DNA-templated	PF03850	936	311	9	0.014	0.571	0.668	0.426	OBZ86094.1	RNA polymerase II transcription factor B subunit 4	34.7	1.5e-43	Choanephora cucurbitarum	Eukaryota;Opisthokonta;Fungi;Fungi incertae sedis	89.8109	FOREIGN	No_hits		No_hits	1	XP_018226205.1	Pneumocystis carinii B80	33.4	9.9e-40	Pneumocystis carinii B80	Eukaryota;Opisthokonta;Fungi;Dikarya		Ureukaryote
EGD72049	PTSG_00065	F2TVF3	Uncharacterized protein	F:calcium-dependent cysteine-type endopeptidase activity; C:intracellular; P:proteolysis	PF00648	1656	551	16	0.007	0.607	0.75	0.433	OMJ74294.1	hypothetical protein SteCoe_26816	39.1	1.8e-60	Stentor coeruleus	Eukaryota;Sar;Alveolata;Ciliophora	89.5385	FOREIGN	No_hits		No_hits	1	KOO26404.1	Chrysochromulina sp. CCMP291	32.2	1.3e-39	Chrysochromulina sp. CCMP291	Eukaryota;Haptista;Haptophyta;Prymnesiophyceae	XP_001745690.1	Ureukaryote
EGD82940	PTSG_03573	F2U5Z9	Uncharacterized protein	F:RNA binding	PF15927;PF02926;PF01170	4839	1612	26	-0.059	0.621	0.73	0.375	WP_103030088.1	methyltransferase domain-containing protein	32.1	1.4e-39	Salinibacter altiplanensis	Bacteria;FCB group;Bacteroidetes/Chlorobi group;Bacteroidetes	89.4643	FOREIGN	No_hits		No_hits	1	WP_103030088.1	Salinibacter altiplanensis	32.1	1.4e-39	Salinibacter altiplanensis	Bacteria;FCB group;Bacteroidetes/Chlorobi group;Bacteroidetes		Ureukaryote
EGD75269	PTSG_06922	F2UF69	Uncharacterized protein		PF00753	915	304	7	0.015	0.581	0.656	0.352	PIV98120.1	MBL fold metallo-hydrolase	44.2	3e-41	Deltaproteobacteria bacterium CG17_big_fil_post_rev_8_21_14_2_50_63_7	Bacteria;Proteobacteria;delta/epsilon subdivisions;Deltaproteobacteria	89.2702	FOREIGN	No_hits		No_hits	1	PMP72879.1	Thermodesulfovibrio aggregans	43.5	1.7e-39	Thermodesulfovibrio aggregans	Bacteria;Nitrospirae;Nitrospira;Nitrospirales		Ureukaryote
EGD77814	PTSG_12808	F2UL15	CHY zinc finger domain-containing protein	F:zinc ion binding	PF05495	372	123	3	0.067	0.577	0.79	0.391	ORY76167.1	hypothetical protein LY90DRAFT_377523	73.5	2e-39	Neocallimastix californiae	Eukaryota;Opisthokonta;Fungi;Fungi incertae sedis	89.1077	FOREIGN	No_hits		No_hits	1	OSS46822.1	Epicoccum nigrum	67	2e-39	Epicoccum nigrum	Eukaryota;Opisthokonta;Fungi;Dikarya		Ureukaryote
EGD78638	PTSG_01616	F2TYG4	Uncharacterized protein		PF12832	1431	476	4	0.002	0.604	0.776	0.354	RIK57996.1	hypothetical protein DCC57_01280	31.8	2.6e-39	Chloroflexi bacterium	Bacteria;Terrabacteria group;Chloroflexi;unclassified Chloroflexi	88.8453	FOREIGN	No_hits		No_hits	1	RIK57996.1	Chloroflexi bacterium	31.8	2.6e-39	Chloroflexi bacterium	Bacteria;Terrabacteria group;Chloroflexi;unclassified Chloroflexi		Ureukaryote
EGD73059	PTSG_04772	F2U9N2	Uncharacterized protein	P:GPI anchor biosynthetic process; C:integral component of membrane; F:transferase activity, transferring acyl groups	PF06423	1701	566	3	-0.033	0.625	0.717	0.397	KOS19141.1	GPI-anchored wall transfer protein 1	38	3.1e-39	Escovopsis weberi	Eukaryota;Opisthokonta;Fungi;Dikarya	88.6694	FOREIGN	No_hits		No_hits	1	KOS19141.1	Escovopsis weberi	38	3.1e-39	Escovopsis weberi	Eukaryota;Opisthokonta;Fungi;Dikarya		Ureukaryote
EGD78716	PTSG_01696	F2TYP2	Uncharacterized protein	F:hydrolase activity	PF13419	681	226	5	0.001	0.586	0.71	0.389	XP_002508364.1	predicted protein	43.2	2.1e-39	Micromonas commoda	Eukaryota;Viridiplantae;Chlorophyta;Mamiellophyceae	88.5199	FOREIGN	No_hits		No_hits	1	WP_015115331.1	Nostoc sp. PCC 7107	42.2	3.6e-39	Nostoc sp. PCC 7107	Bacteria;Terrabacteria group;Cyanobacteria/Melainabacteria group;Cyanobacteria		Ureukaryote
EGD73984	PTSG_05679	F2UBW8	Uncharacterized protein			1284	427	8	-0.046	0.575	0.648	0.405	XP_008604590.1	hypothetical protein SDRG_00866	43.7	8.3e-45	Saprolegnia diclina VS20	Eukaryota;Sar;Stramenopiles;Oomycota	88.4145	FOREIGN	No_hits		No_hits	1	WP_009025279.1	gamma proteobacterium NOR5-3	41.9	4e-39	gamma proteobacterium NOR5-3	Bacteria;Proteobacteria;Gammaproteobacteria;unclassified Gammaproteobacteria		Ureukaryote
EGD77287	PTSG_08380	F2UJI8	Uncharacterized protein		PF14397	1497	498	2	-0.01	0.626	0.836	0.33	CBN73849.1	conserved unknown protein	46.6	1.3e-105	Ectocarpus siliculosus	Eukaryota;Sar;Stramenopiles;Ochrophyta	88.2748	FOREIGN	No_hits		No_hits	1	KOO28959.1	Chrysochromulina sp. CCMP291	33.1	4.6e-39	Chrysochromulina sp. CCMP291	Eukaryota;Haptista;Haptophyta;Prymnesiophyceae	XP_001750058.1	Ureukaryote
EGD80553	PTSG_01145	F2U0X9	Swarming motility protein YbiA		PF08719;PF01661	1128	375	7	0.032	0.571	0.434	0.431	WP_106312014.1	NADAR family protein	57.3	5.4e-40	Chamaesiphon polymorphus	Bacteria;Terrabacteria group;Cyanobacteria/Melainabacteria group;Cyanobacteria	87.4982	FOREIGN	No_hits		No_hits	1	OJJ21782.1	marine bacterium AO1-C	53.8	1e-38	marine bacterium AO1-C	Bacteria;FCB group;Bacteroidetes/Chlorobi group;Bacteroidetes		Ureukaryote
EGD78941	PTSG_01915	F2TZB7	Uncharacterized protein	F:hydrolase activity	PF07859	1062	353	3	-0.08	0.641	0.718	0.358	EFL14598.1	predicted protein	43.6	1.2e-38	Streptomyces sp. C	Bacteria;Terrabacteria group;Actinobacteria;Actinobacteria	87.3159	FOREIGN	No_hits		No_hits	1	EFL14598.1	Streptomyces sp. C	43.6	1.2e-38	Streptomyces sp. C	Bacteria;Terrabacteria group;Actinobacteria;Actinobacteria		Ureukaryote
EGD80130	PTSG_10404	F2UR75	Uncharacterized protein		PF01987	1146	381	8	0.037	0.616	0.759	0.364	GBG28527.1	Hypothetical Protein FCC1311_047502	49.1	2.4e-48	Hondaea fermentalgiana	Eukaryota;Sar;Stramenopiles;Bigyra	87.2359	FOREIGN	No_hits		No_hits	1	WP_090259052.1	Fabibacter pacificus	40.5	1.3e-38	Fabibacter pacificus	Bacteria;FCB group;Bacteroidetes/Chlorobi group;Bacteroidetes		Ureukaryote
EGD81774	PTSG_02487	F2U2C2	Ubiquitin carrier protein		PF00179	657	218	6	0.018	0.559	0.488	0.359	CEL05071.1	Putative Ubiquitin-conjugating enzyme type E2	61.6	2.9e-38	Aspergillus calidoustus	Eukaryota;Opisthokonta;Fungi;Dikarya	86.4335	FOREIGN	No_hits		No_hits	1	CEL05071.1	Aspergillus calidoustus	61.6	2.9e-38	Aspergillus calidoustus	Eukaryota;Opisthokonta;Fungi;Dikarya		Ureukaryote
EGD78231	PTSG_09298	F2UM82	Histone H3	C:nucleosome; F:DNA binding; F:protein heterodimerization activity	PF00125	408	135	3	0.133	0.578	0.623	0.346	KIL95819.1	hypothetical protein FAVG1_00557	65.9	3.1e-38	Fusarium avenaceum	Eukaryota;Opisthokonta;Fungi;Dikarya	86.3668	FOREIGN	No_hits		No_hits	1	KIL95819.1	Fusarium avenaceum	65.9	3.1e-38	Fusarium avenaceum	Eukaryota;Opisthokonta;Fungi;Dikarya		Ureukaryote
EGD81660	PTSG_02374	F2U208	Uncharacterized protein	F:protein binding	PF16403;PF07699;PF00020	3339	1112	13	-0.039	0.588	0.671	0.37	KZY82161.1	hypothetical protein A3742_10505, partial	35	8.7e-38	Oleiphilus sp. HI0071	Bacteria;Proteobacteria;Gammaproteobacteria;Oceanospirillales	85.3349	FOREIGN	No_hits		No_hits	1	KZY82161.1	Oleiphilus sp. HI0071	35	8.7e-38	Oleiphilus sp. HI0071	Bacteria;Proteobacteria;Gammaproteobacteria;Oceanospirillales		Ureukaryote
EGD75557	PTSG_06627	F2UFI9	Uncharacterized protein			2634	877	2	-0.016	0.597	0.626	0.276	CCI01285.1	hypothetical protein MICAC_1810008	34.7	9e-38	Microcystis aeruginosa PCC 9443	Bacteria;Terrabacteria group;Cyanobacteria/Melainabacteria group;Cyanobacteria	85.301	FOREIGN	No_hits		No_hits	1	CCI01285.1	Microcystis aeruginosa PCC 9443	34.7	9e-38	Microcystis aeruginosa PCC 9443	Bacteria;Terrabacteria group;Cyanobacteria/Melainabacteria group;Cyanobacteria		Ureukaryote
EGD78411	PTSG_09107	F2UMR2	Uncharacterized protein	F:protein serine/threonine phosphatase activity; P:protein dephosphorylation	PF00481	1545	514	9	0.017	0.613	0.745	0.451	XP_008606325.1	hypothetical protein SDRG_02509	40.1	2.6e-45	Saprolegnia diclina VS20	Eukaryota;Sar;Stramenopiles;Oomycota	84.7902	FOREIGN	No_hits		No_hits	1	KOO31813.1	Chrysochromulina sp. CCMP291	41.3	1.5e-37	Chrysochromulina sp. CCMP291	Eukaryota;Haptista;Haptophyta;Prymnesiophyceae		Ureukaryote
EGD82091	PTSG_02771	F2U397	Short-chain dehydrogenase/reductase 10c		PF00106	1257	418	0	-0.008	0.681	0.49	0.35	OCQ90254.1	short chain dehydrogenase	40.9	1.6e-37	Nostoc sp. MBR 210	Bacteria;Terrabacteria group;Cyanobacteria/Melainabacteria group;Cyanobacteria	84.7256	FOREIGN	No_hits		No_hits	1	OCQ90254.1	Nostoc sp. MBR 210	40.9	1.6e-37	Nostoc sp. MBR 210	Bacteria;Terrabacteria group;Cyanobacteria/Melainabacteria group;Cyanobacteria		Ureukaryote
EGD75664	PTSG_07783	F2UGB4	Uncharacterized protein	P:nucleoside metabolic process; F:S-methyl-5-thioadenosine phosphorylase activity	PF01048	678	225	5	0.1	0.622	0.78	0.367	OGQ37549.1	methylthioadenosine phosphorylase, partial	59.5	2e-37	Deltaproteobacteria bacterium RIFCSPLOWO2_01_44_7	Bacteria;Proteobacteria;delta/epsilon subdivisions;Deltaproteobacteria	84.5025	FOREIGN	No_hits		No_hits	1	OGQ37549.1	Deltaproteobacteria bacterium RIFCSPLOWO2_01_44_7	59.5	2e-37	Deltaproteobacteria bacterium RIFCSPLOWO2_01_44_7	Bacteria;Proteobacteria;delta/epsilon subdivisions;Deltaproteobacteria		Ureukaryote
EGD78812	PTSG_01787	F2TYY8	Uncharacterized protein	F:oxidoreductase activity; P:oxidation-reduction process	PF06155;PF02668	1536	511	4	0.045	0.616	0.734	0.381	GBG25322.1	Trimethyllysine dioxygenase	34.3	1.9e-51	Hondaea fermentalgiana	Eukaryota;Sar;Stramenopiles;Bigyra	84.5025	FOREIGN	No_hits		No_hits	1	WP_090115364.1	Limimaricola pyoseonensis	31.3	2e-37	Limimaricola pyoseonensis	Bacteria;Proteobacteria;Alphaproteobacteria;Rhodobacterales		Ureukaryote
EGD81044	PTSG_10986	F2USD5	Uncharacterized protein	F:oxidoreductase activity; P:oxidation-reduction process	PF13640	795	264	5	0.088	0.588	0.791	0.493	XP_002296619.1	predicted protein	45.9	3.1e-42	Thalassiosira pseudonana CCMP1335	Eukaryota;Sar;Stramenopiles;Ochrophyta	84.097	FOREIGN	No_hits		No_hits	1	XP_005761477.1	Emiliania huxleyi CCMP1516	43.6	3e-37	Emiliania huxleyi CCMP1516	Eukaryota;Haptista;Haptophyta;Prymnesiophyceae	XP_001746788.1	Ureukaryote
EGD78192	PTSG_09069	F2UM43	Short-chain dehydrogenase/reductase SDR		PF00106	762	253	2	-0.065	0.634	0.471	0.357	OHD26851.1	hypothetical protein A2064_09430	40.9	4.9e-37	Spirochaetes bacterium GWB1_66_5	Bacteria;Spirochaetes;unclassified Spirochaetes;Spirochaetes bacterium GWB1_66_5	83.6064	FOREIGN	No_hits		No_hits	1	OHD26851.1	Spirochaetes bacterium GWB1_66_5	40.9	4.9e-37	Spirochaetes bacterium GWB1_66_5	Bacteria;Spirochaetes;unclassified Spirochaetes;Spirochaetes bacterium GWB1_66_5		Ureukaryote
EGD77593	PTSG_08690	F2UKE4	Uncharacterized protein		PF12146	1059	352	0	-0.061	0.645	0.848	0.383	ORE05643.1	alpha/beta-hydrolase	35.7	7.3e-39	Rhizopus microsporus var. microsporus	Eukaryota;Opisthokonta;Fungi;Fungi incertae sedis	83.0096	FOREIGN	No_hits		No_hits	1	WP_051326945.1	Desulfatibacillum aliphaticivorans	34.6	8.9e-37	Desulfatibacillum aliphaticivorans	Bacteria;Proteobacteria;delta/epsilon subdivisions;Deltaproteobacteria		Ureukaryote
EGD75127	PTSG_12483	F2UES7	Endoribonuclease L-PSP		PF01042	489	162	4	-0.007	0.632	0.801	0.349	CDS08492.1	hypothetical protein LRAMOSA09853	67.4	2.6e-39	Lichtheimia ramosa	Eukaryota;Opisthokonta;Fungi;Fungi incertae sedis	82.9874	FOREIGN	No_hits		No_hits	1	KPJ77366.1	Gemmatimonas sp. SG8_23	66.4	9.1e-37	Gemmatimonas sp. SG8_23	Bacteria;FCB group;Gemmatimonadetes;Gemmatimonadetes		Ureukaryote
EGD74227	PTSG_06237	F2UCC0	Sterol desaturase	F:iron ion binding; P:lipid biosynthetic process; F:oxidoreductase activity; P:oxidation-reduction process	PF04116	843	280	1	0.012	0.631	0.821	0.349	WP_006972390.1	fatty acid hydroxylase family protein	38	2.8e-41	Plesiocystis pacifica	Bacteria;Proteobacteria;delta/epsilon subdivisions;Deltaproteobacteria	82.9656	FOREIGN	No_hits		No_hits	1	APR81199.1	Minicystis rosea	40.5	9.3e-37	Minicystis rosea	Bacteria;Proteobacteria;delta/epsilon subdivisions;Deltaproteobacteria		Ureukaryote
EGD79972	PTSG_10254	F2UQR7	Uncharacterized protein	P:oxidation-reduction process	PF09130;PF03959	1623	540	7	-0.04	0.611	0.675	0.352	OGK88385.1	hypothetical protein A2X52_17435	37.5	1e-36	Candidatus Rokubacteria bacterium GWC2_70_16	Bacteria;unclassified Bacteria;Bacteria candidate phyla;Candidatus Rokubacteria	82.8931	FOREIGN	No_hits		No_hits	1	OGK88385.1	Candidatus Rokubacteria bacterium GWC2_70_16	37.5	1e-36	Candidatus Rokubacteria bacterium GWC2_70_16	Bacteria;unclassified Bacteria;Bacteria candidate phyla;Candidatus Rokubacteria		Ureukaryote
EGD79497	PTSG_12989	F2UPE2	Uncharacterized protein		PF01987	849	282	6	-0.02	0.638	0.827	0.348	GBG28527.1	Hypothetical Protein FCC1311_047502	51.4	4.9e-54	Hondaea fermentalgiana	Eukaryota;Sar;Stramenopiles;Bigyra	82.7107	FOREIGN	No_hits		No_hits	1	WP_080065644.1	Ruminiclostridium hungatei	38.7	1.2e-36	Ruminiclostridium hungatei	Bacteria;Terrabacteria group;Firmicutes;Clostridia		Ureukaryote
EGD74067	PTSG_05759	F2UB54	Uncharacterized protein		PF00300	690	229	5	-0.01	0.565	0.606	0.399	WP_096452564.1	histidine phosphatase family protein	46.6	1.3e-36	Thauera sp. K11	Bacteria;Proteobacteria;Betaproteobacteria;Rhodocyclales	82.6307	FOREIGN	No_hits		No_hits	1	WP_096452564.1	Thauera sp. K11	46.6	1.3e-36	Thauera sp. K11	Bacteria;Proteobacteria;Betaproteobacteria;Rhodocyclales		Ureukaryote
EGD73877	PTSG_05572	F2UBL1	Uncharacterized protein	F:protein binding	PF16403;PF00020	3096	1031	14	-0.068	0.607	0.729	0.321	KZZ35661.1	hypothetical protein A3756_15005	31.8	1.5e-36	Oleiphilus sp. HI0086	Bacteria;Proteobacteria;Gammaproteobacteria;Oceanospirillales	82.4876	FOREIGN	No_hits		No_hits	1	KZZ35661.1	Oleiphilus sp. HI0086	31.8	1.5e-36	Oleiphilus sp. HI0086	Bacteria;Proteobacteria;Gammaproteobacteria;Oceanospirillales		Ureukaryote
EGD75916	PTSG_00624	F2TX07	ATP-dependent RNA helicase RhlE	F:nucleic acid binding; F:ATP binding	PF00270;PF00271	7737	2578	32	-0.043	0.626	0.629	0.423	RCK81145.1	hypothetical protein OZSIB_2522	26.5	6.8e-142	Candidatus Riflebacteria bacterium BY5	Bacteria;unclassified Bacteria;Bacteria candidate phyla;Candidatus Riflebacteria	80.8928	FOREIGN	XP_023716768.1	Cryptotermes secundus	47.6	9.2e-107	RCK81145.1	Candidatus Riflebacteria bacterium BY5	26.5	6.8e-142	Candidatus Riflebacteria bacterium BY5	Bacteria;unclassified Bacteria;Bacteria candidate phyla;Candidatus Riflebacteria		Ureukaryote
EGD82822	PTSG_03472	F2U5A6	Uncharacterized protein		PF03151	1083	360	9	0.036	0.553	0.664	0.43	XP_005773362.1	hypothetical protein EMIHUDRAFT_450858	35.9	7.7e-36	Emiliania huxleyi CCMP1516	Eukaryota;Haptista;Haptophyta;Prymnesiophyceae	80.8518	FOREIGN	No_hits		No_hits	1	XP_005773362.1	Emiliania huxleyi CCMP1516	35.9	7.7e-36	Emiliania huxleyi CCMP1516	Eukaryota;Haptista;Haptophyta;Prymnesiophyceae		Ureukaryote
EGD75920	PTSG_00628	F2TX11	Uncharacterized protein	F:S-adenosylmethionine-dependent methyltransferase activity	PF05724	711	236	1	-0.058	0.637	0.822	0.491	CBJ30539.1	conserved unknown protein	47.5	1.8e-49	Ectocarpus siliculosus	Eukaryota;Sar;Stramenopiles;Ochrophyta	80.4952	FOREIGN	No_hits		No_hits	1	KOO26665.1	Chrysochromulina sp. CCMP291	43.8	1.1e-35	Chrysochromulina sp. CCMP291	Eukaryota;Haptista;Haptophyta;Prymnesiophyceae		Ureukaryote
EGD79328	PTSG_09741	F2UNX3	Uncharacterized protein	F:leucyltransferase activity; P:protein catabolic process	PF03588	1044	347	3	0.112	0.58	0.653	0.379	GAX09913.1	leucyl/phenylalanyl-tRNA---protein transferase	41.6	3.7e-35	Fistulifera solaris	Eukaryota;Sar;Stramenopiles;Ochrophyta	79.2821	FOREIGN	No_hits		No_hits	1	GAX09913.1	Fistulifera solaris	41.6	3.7e-35	Fistulifera solaris	Eukaryota;Sar;Stramenopiles;Ochrophyta		Ureukaryote
EGD72822	PTSG_04551	F2U7R7	Cobalamin biosynthesis CbiX protein	P:cobalamin biosynthetic process; F:sirohydrochlorin cobaltochelatase activity	PF01903	1359	452	0	-0.102	0.603	0.597	0.374	WP_012375251.1	cobalamin (vitamin B12) biosynthesis CbiX protein	39.1	5.1e-37	Opitutus terrae	Bacteria;PVC group;Verrucomicrobia;Opitutae	79.0219	FOREIGN	No_hits		No_hits	1	RFC46430.1	Verrucomicrobia bacterium	34.8	4.8e-35	Verrucomicrobia bacterium	Bacteria;PVC group;Verrucomicrobia;unclassified Verrucomicrobia		Ureukaryote
EGD78072	PTSG_08951	F2ULS3	Uncharacterized protein	F:protein binding	PF00012	2322	773	5	0.031	0.614	0.785	0.438	ETM32256.1	hypothetical protein L914_20305	30.1	1.5e-65	Phytophthora parasitica	Eukaryota;Sar;Stramenopiles;Oomycota	78.7499	FOREIGN	No_hits		No_hits	1	XP_002295292.1	Thalassiosira pseudonana CCMP1335	35.8	6.3e-35	Thalassiosira pseudonana CCMP1335	Eukaryota;Sar;Stramenopiles;Ochrophyta		Ureukaryote
EGD76906	PTSG_08251	F2UIF7	Uncharacterized protein		PF12146	1227	408	0	-0.042	0.653	0.762	0.29	GBG26579.1	Monoacylglycerol lipase ABHD2	39.5	4.3e-59	Hondaea fermentalgiana	Eukaryota;Sar;Stramenopiles;Bigyra	78.3184	FOREIGN	No_hits		No_hits	1	WP_038086717.1	Acidihalobacter prosperus	33.2	9.7e-35	Acidihalobacter prosperus	Bacteria;Proteobacteria;Gammaproteobacteria;Chromatiales		Ureukaryote
EGD76997	PTSG_12573	F2UJ49	Uncharacterized protein			498	165	1	-0.056	0.648	0.823	0.314	WP_013764774.1	methionine sulfoxide reductase A	56.3	2.1e-36	Haliscomenobacter hydrossis	Bacteria;FCB group;Bacteroidetes/Chlorobi group;Bacteroidetes	77.8824	FOREIGN	No_hits		No_hits	1	OWY71231.1	cyanobacterium TDX16	55.1	1.5e-34	cyanobacterium TDX16	Bacteria;Terrabacteria group;Cyanobacteria/Melainabacteria group;Cyanobacteria		Ureukaryote
EGD77741	PTSG_12801	F2UKU2	Uncharacterized protein	P:base-excision repair; F:DNA-3-methyladenine glycosylase activity	PF03352	954	317	6	-0.033	0.565	0.627	0.3	WP_035099537.1	DNA-3-methyladenine glycosylase I	42.2	2.9e-34	Devosia sp. LC5	Bacteria;Proteobacteria;Alphaproteobacteria;Rhizobiales	77.2232	FOREIGN	No_hits		No_hits	1	WP_035099537.1	Devosia sp. LC5	42.2	2.9e-34	Devosia sp. LC5	Bacteria;Proteobacteria;Alphaproteobacteria;Rhizobiales		Ureukaryote
EGD81489	PTSG_02206	F2U1I7	Uncharacterized protein	F:ubiquitin-protein transferase activity; F:ATP binding; F:ATPase activity	PF00004	20934	6977	19	-0.059	0.618	0.714	0.388	KOO29069.1	ring finger protein 213-like protein	23.9	1.8e-165	Chrysochromulina sp. CCMP291	Eukaryota;Haptista;Haptophyta;Prymnesiophyceae	77.1725	FOREIGN	KXJ11451.1	Exaiptasia pallida	37.4	5.9e-132	KOO29069.1	Chrysochromulina sp. CCMP291	23.9	1.8e-165	Chrysochromulina sp. CCMP291	Eukaryota;Haptista;Haptophyta;Prymnesiophyceae		Ureukaryote
EGD77704	PTSG_12796	F2UKQ5	Inhibitor of growth protein	F:sulfuric ester hydrolase activity	PF12998;PF00884	2532	843	23	0.019	0.579	0.707	0.491	XP_005770558.1	hypothetical protein EMIHUDRAFT_196221	49.6	1.3e-129	Emiliania huxleyi CCMP1516	Eukaryota;Haptista;Haptophyta;Prymnesiophyceae	76.8543	FOREIGN	ELT91586.1	Capitella teleta	40.6	3.1e-96	XP_005770558.1	Emiliania huxleyi CCMP1516	49.6	1.3e-129	Emiliania huxleyi CCMP1516	Eukaryota;Haptista;Haptophyta;Prymnesiophyceae		Ureukaryote
EGD77342	PTSG_08438	F2UJP3	Uncharacterized protein	F:leucyltransferase activity; P:protein catabolic process	PF03588	1140	379	4	-0.076	0.617	0.713	0.413	GBG32920.1	Hypothetical Protein FCC1311_091462	39.4	1.6e-39	Hondaea fermentalgiana	Eukaryota;Sar;Stramenopiles;Bigyra	76.7838	FOREIGN	No_hits		No_hits	1	GAX14439.1	Fistulifera solaris	40.1	4.5e-34	Fistulifera solaris	Eukaryota;Sar;Stramenopiles;Ochrophyta	XP_001750070.1	Ureukaryote
EGD83119	PTSG_03757	F2U6H8	T-cell receptor beta chain ANA 11			1101	366	6	-0.086	0.598	0.647	0.397	OEU12417.1	S-adenosyl-L-methionine-dependent methyltransferase	39.3	5.6e-34	Fragilariopsis cylindrus CCMP1102	Eukaryota;Sar;Stramenopiles;Ochrophyta	76.5651	FOREIGN	No_hits		No_hits	1	OEU12417.1	Fragilariopsis cylindrus CCMP1102	39.3	5.6e-34	Fragilariopsis cylindrus CCMP1102	Eukaryota;Sar;Stramenopiles;Ochrophyta		Ureukaryote
EGD72372	PTSG_00392	F2TWC6	Uncharacterized protein	F:protein kinase activity; F:ATP binding; P:protein phosphorylation	PF00069	738	245	6	-0.036	0.6	0.678	0.48	XP_003851771.1	hypothetical protein MYCGRDRAFT_109945	39.8	8.4e-34	Zymoseptoria tritici IPO323	Eukaryota;Opisthokonta;Fungi;Dikarya	76.1597	FOREIGN	No_hits		No_hits	1	XP_003851771.1	Zymoseptoria tritici IPO323	39.8	8.4e-34	Zymoseptoria tritici IPO323	Eukaryota;Opisthokonta;Fungi;Dikarya		Ureukaryote
EGD77819	PTSG_08909	F2UL20	Uncharacterized protein			1374	457	2	-0.028	0.585	0.714	0.424	PYV99702.1	hypothetical protein DMG89_06810	42.2	9.2e-34	Acidobacteria bacterium	Bacteria;Acidobacteria;unclassified Acidobacteria;unclassified Acidobacteria (miscellaneous)	76.0687	FOREIGN	No_hits		No_hits	1	PYV99702.1	Acidobacteria bacterium	42.2	9.2e-34	Acidobacteria bacterium	Bacteria;Acidobacteria;unclassified Acidobacteria;unclassified Acidobacteria (miscellaneous)		Ureukaryote
EGD80655	PTSG_11699	F2U181	Uncharacterized protein		PF12706	2667	888	15	-0.021	0.592	0.62	0.389	OUS42707.1	beta-lactamase-like protein	41	3.6e-42	Ostreococcus tauri	Eukaryota;Viridiplantae;Chlorophyta;Mamiellophyceae	75.9853	FOREIGN	No_hits		No_hits	1	GAX20967.1	Fistulifera solaris	37.6	1e-33	Fistulifera solaris	Eukaryota;Sar;Stramenopiles;Ochrophyta		Ureukaryote
EGD79775	PTSG_10760	F2UQA7	Uncharacterized protein		PF00396	1698	565	2	-0.016	0.621	0.765	0.401	XP_005786725.1	hypothetical protein EMIHUDRAFT_462555	44.2	2.6e-62	Emiliania huxleyi CCMP1516	Eukaryota;Haptista;Haptophyta;Prymnesiophyceae	75.89	FOREIGN	No_hits		No_hits	1	WP_044536243.1	Bradyrhizobium sp. LTSP885	37.3	1.1e-33	Bradyrhizobium sp. LTSP885	Bacteria;Proteobacteria;Alphaproteobacteria;Rhizobiales		Ureukaryote
EGD72827	PTSG_04556	F2U7S2	Uncharacterized protein	F:FAD binding	PF01494	1524	507	2	-0.082	0.625	0.759	0.376	PLS84640.1	hypothetical protein CYG60_16870	33	1.3e-33	Actinobacteria bacterium	Bacteria;Terrabacteria group;Actinobacteria;Actinobacteria	75.7229	FOREIGN	No_hits		No_hits	1	PLS84640.1	Actinobacteria bacterium	33	1.3e-33	Actinobacteria bacterium	Bacteria;Terrabacteria group;Actinobacteria;Actinobacteria		Ureukaryote
EGD82612	PTSG_03268	F2U4P6	Uncharacterized protein	F:calcium ion binding; P:intracellular signal transduction	PF03607;PF13499	1659	552	1	0.006	0.608	0.815	0.38	OLP88149.1	Flagellar calcium-binding protein TB-44A	43.2	4.3e-78	Symbiodinium microadriaticum	Eukaryota;Sar;Alveolata;Dinophyceae	75.6488	FOREIGN	No_hits		No_hits	1	XP_005767075.1	Emiliania huxleyi CCMP1516	29.3	1.4e-33	Emiliania huxleyi CCMP1516	Eukaryota;Haptista;Haptophyta;Prymnesiophyceae		Ureukaryote
EGD75477	PTSG_06551	F2UG49	Uncharacterized protein	F:hydrolase activity, hydrolyzing O-glycosyl compounds; P:carbohydrate metabolic process	PF16499;PF17801	717	238	5	0.035	0.62	0.836	0.373	OLP91171.1	putative alpha-galactosidase	51.9	1.8e-57	Symbiodinium microadriaticum	Eukaryota;Sar;Alveolata;Dinophyceae	75.6488	FOREIGN	No_hits		No_hits	1	WP_084700883.1	Streptacidiphilus anmyonensis	40.9	1.4e-33	Streptacidiphilus anmyonensis	Bacteria;Terrabacteria group;Actinobacteria;Actinobacteria		Ureukaryote
EGD82720	PTSG_03371	F2U504	Uncharacterized protein	F:catalytic activity	PF12697	852	283	4	0.1	0.576	0.712	0.397	WP_108407879.1	alpha/beta hydrolase	36.4	1.7e-33	Limnohabitans sp. 2KL-17	Bacteria;Proteobacteria;Betaproteobacteria;Burkholderiales	75.4547	FOREIGN	No_hits		No_hits	1	WP_108407879.1	Limnohabitans sp. 2KL-17	36.4	1.7e-33	Limnohabitans sp. 2KL-17	Bacteria;Proteobacteria;Betaproteobacteria;Burkholderiales		Ureukaryote
EGD73858	PTSG_12338	F2UBJ2	Uncharacterized protein	P:RNA processing; F:RNA methyltransferase activity	PF05958	1323	440	0	-0.017	0.635	0.738	0.278	WP_003794103.1	tRNA (uridine(54)-C5)-methyltransferase TrmA	27.6	1.5e-33	Kingella oralis	Bacteria;Proteobacteria;Betaproteobacteria;Neisseriales	75.2922	FOREIGN	No_hits		No_hits	1	WP_044410583.1	Pseudomonas sp. FeS53a	30.1	2e-33	Pseudomonas sp. FeS53a	Bacteria;Proteobacteria;Gammaproteobacteria;Pseudomonadales		Ureukaryote
EGD77134	PTSG_07468	F2UIT5	Uncharacterized protein		PF08713	933	310	1	-0.03	0.612	0.713	0.379	WP_024884852.1	DNA alkylation repair protein	41.9	2.4e-33	Streptomyces sp. CNH189	Bacteria;Terrabacteria group;Actinobacteria;Actinobacteria	75.1098	FOREIGN	No_hits		No_hits	1	WP_024884852.1	Streptomyces sp. CNH189	41.9	2.4e-33	Streptomyces sp. CNH189	Bacteria;Terrabacteria group;Actinobacteria;Actinobacteria		Ureukaryote
EGD83350	PTSG_03958	F2U7D3	Uncharacterized protein	F:protein binding	PF14497;PF02798	1050	349	4	-0.034	0.6	0.752	0.393	CEL93412.1	unnamed protein product	42.1	4.2e-39	Vitrella brassicaformis CCMP3155	Eukaryota;Sar;Alveolata;Colpodellida	74.9921	FOREIGN	No_hits		No_hits	1	PPR50394.1	Alphaproteobacteria bacterium MarineAlpha5_Bin5	38.4	2.7e-33	Alphaproteobacteria bacterium MarineAlpha5_Bin5	Bacteria;Proteobacteria;Alphaproteobacteria;unclassified Alphaproteobacteria		Ureukaryote
EGD80056	PTSG_10332	F2UR01	Phosphatidylethanolamine N-methyltransferase (PEAMT) (PEMT) (EC 2.1.1.17) (EC 2.1.1.71) (Phospholipid methyltransferase) (PLMT)	P:phosphatidylcholine biosynthetic process; F:S-adenosylmethionine-dependent methyltransferase activity	PF04191	747	248	4	0.201	0.555	0.739	0.403	XP_007000898.1	hypothetical protein TREMEDRAFT_37398	47.4	4.2e-33	Tremella mesenterica DSM 1558	Eukaryota;Opisthokonta;Fungi;Dikarya	74.0112	FOREIGN	No_hits		No_hits	1	PUU82371.1	Tuber borchii	44.2	7.2e-33	Tuber borchii	Eukaryota;Opisthokonta;Fungi;Dikarya		Ureukaryote
EGD83656	PTSG_04261	F2U724	60S ribosomal protein L43	F:structural constituent of ribosome; C:ribosome; P:translation	PF01780	279	92	1	0.172	0.634	0.831	0.331	EEH20335.1	60S ribosomal protein L43	79.5	4.5e-33	Paracoccidioides brasiliensis Pb03	Eukaryota;Opisthokonta;Fungi;Dikarya	73.9312	FOREIGN	No_hits		No_hits	1	XP_008021241.1	Exserohilum turcica Et28A	77.3	7.8e-33	Exserohilum turcica Et28A	Eukaryota;Opisthokonta;Fungi;Dikarya		Ureukaryote
EGD82821	PTSG_12029	F2U5A5	Uncharacterized protein			1098	365	2	0.013	0.607	0.755	0.382	SEP75498.1	Sulfotransferase family protein	39	8.1e-33	Virgibacillus subterraneus	Bacteria;Terrabacteria group;Firmicutes;Bacilli	73.8934	FOREIGN	No_hits		No_hits	1	SEP75498.1	Virgibacillus subterraneus	39	8.1e-33	Virgibacillus subterraneus	Bacteria;Terrabacteria group;Firmicutes;Bacilli		Ureukaryote
EGD73686	PTSG_05394	F2UAB1	Uncharacterized protein			1146	381	2	0.031	0.62	0.802	0.405	WP_092502372.1	sulfotransferase	38.4	8.4e-33	Virgibacillus subterraneus	Bacteria;Terrabacteria group;Firmicutes;Bacilli	73.8571	FOREIGN	No_hits		No_hits	1	WP_092502372.1	Virgibacillus subterraneus	38.4	8.4e-33	Virgibacillus subterraneus	Bacteria;Terrabacteria group;Firmicutes;Bacilli		Ureukaryote
EGD79446	PTSG_10010	F2UP91	Uncharacterized protein	F:metallopeptidase activity	PF05572	1329	442	2	0.048	0.627	0.805	0.321	WP_026208985.1	zinc metalloprotease	34.9	9.8e-33	Catelliglobosispora koreensis	Bacteria;Terrabacteria group;Actinobacteria;Actinobacteria	73.7029	FOREIGN	No_hits		No_hits	1	WP_026208985.1	Catelliglobosispora koreensis	34.9	9.8e-33	Catelliglobosispora koreensis	Bacteria;Terrabacteria group;Actinobacteria;Actinobacteria		Ureukaryote
EGD76218	PTSG_00921	F2TXV9	Uncharacterized protein		PF09419	612	203	3	0.117	0.589	0.706	0.448	ORZ02691.1	mitochondrial PGP phosphatase-domain-containing protein	43.5	4.3e-36	Syncephalastrum racemosum	Eukaryota;Opisthokonta;Fungi;Fungi incertae sedis	73.6827	FOREIGN	No_hits		No_hits	1	KIO10490.1	Pisolithus tinctorius Marx 270	48.7	1e-32	Pisolithus tinctorius Marx 270	Eukaryota;Opisthokonta;Fungi;Dikarya		Ureukaryote
EGD74934	PTSG_07158	F2UE84	Serine/threonine protein kinase	F:protein kinase activity; F:protein binding; F:ATP binding; P:protein phosphorylation	PF13855;PF00069	1920	639	5	-0.057	0.621	0.721	0.363	WP_092371766.1	protein kinase	44.2	1.4e-32	Pseudomonas seleniipraecipitans	Bacteria;Proteobacteria;Gammaproteobacteria;Pseudomonadales	73.3463	FOREIGN	No_hits		No_hits	1	WP_092371766.1	Pseudomonas seleniipraecipitans	44.2	1.4e-32	Pseudomonas seleniipraecipitans	Bacteria;Proteobacteria;Gammaproteobacteria;Pseudomonadales		Ureukaryote
EGD79028	PTSG_01997	F2TZK4	Autophagy-related protein 9		PF04109	1929	642	18	0.037	0.564	0.669	0.385	ORX53145.1	APG9-domain-containing protein	29.2	1.3e-38	Hesseltinella vesiculosa	Eukaryota;Opisthokonta;Fungi;Fungi incertae sedis	73.3463	FOREIGN	No_hits		No_hits	1	PHH58532.1	Ophiocordyceps australis	27.2	1.4e-32	Ophiocordyceps australis	Eukaryota;Opisthokonta;Fungi;Dikarya		Ureukaryote
EGD81672	PTSG_02386	F2U220	Uncharacterized protein	F:protein binding	PF00400	1221	406	9	-0.015	0.582	0.644	0.457	RHZ82852.1	hypothetical protein Glove_103g53	35.7	1.3e-36	Glomus versiforme	Eukaryota;Opisthokonta;Fungi;Fungi incertae sedis	73.2773	FOREIGN	No_hits		No_hits	1	OCL06232.1	Glonium stellatum	34.8	1.5e-32	Glonium stellatum	Eukaryota;Opisthokonta;Fungi;Dikarya		Ureukaryote
EGD78168	PTSG_09045	F2UM19	Uncharacterized protein	C:integral component of membrane	PF03124	1098	365	2	-0.006	0.567	0.729	0.397	KOS19603.1	Protein ERD1 -like protein 1	40.3	1.8e-32	Escovopsis weberi	Eukaryota;Opisthokonta;Fungi;Dikarya	73.0949	FOREIGN	No_hits		No_hits	1	KOS19603.1	Escovopsis weberi	40.3	1.8e-32	Escovopsis weberi	Eukaryota;Opisthokonta;Fungi;Dikarya		Ureukaryote
EGD78191	PTSG_09068	F2UM42	Uncharacterized protein		PF00106	780	259	2	0.051	0.628	0.765	0.411	WP_012829396.1	SDR family NAD(P)-dependent oxidoreductase	37.8	1.2e-35	Haliangium ochraceum	Bacteria;Proteobacteria;delta/epsilon subdivisions;Deltaproteobacteria	72.8943	FOREIGN	No_hits		No_hits	1	OHD26851.1	Spirochaetes bacterium GWB1_66_5	39	2.2e-32	Spirochaetes bacterium GWB1_66_5	Bacteria;Spirochaetes;unclassified Spirochaetes;Spirochaetes bacterium GWB1_66_5		Ureukaryote
EGD80724	PTSG_01313	F2TZZ6	Uncharacterized protein		PF18306	1863	620	6	-0.024	0.604	0.636	0.359	WP_111485667.1	DNA-binding protein	45.4	2.3e-32	Paraburkholderia sp. PDC91	Bacteria;Proteobacteria;Betaproteobacteria;Burkholderiales	72.8498	FOREIGN	No_hits		No_hits	1	WP_111485667.1	Paraburkholderia sp. PDC91	45.4	2.3e-32	Paraburkholderia sp. PDC91	Bacteria;Proteobacteria;Betaproteobacteria;Burkholderiales	XP_001743726.1	Ureukaryote
EGD81689	PTSG_11875	F2U237	Uncharacterized protein		PF02469	6444	2147	15	-0.068	0.613	0.724	0.378	OGQ90119.1	hypothetical protein A2289_03850	39.7	6.6e-34	Deltaproteobacteria bacterium RIFOXYA12_FULL_58_15	Bacteria;Proteobacteria;delta/epsilon subdivisions;Deltaproteobacteria	72.6531	FOREIGN	No_hits		No_hits	1	WP_050433502.1	Chondromyces crocatus	35.2	2.8e-32	Chondromyces crocatus	Bacteria;Proteobacteria;delta/epsilon subdivisions;Deltaproteobacteria		Ureukaryote
EGD74716	PTSG_06077	F2UDM1	Uncharacterized protein		PF00480	609	202	6	-0.003	0.611	0.694	0.392	CBJ27916.1	conserved unknown protein	63.1	3.4e-49	Ectocarpus siliculosus	Eukaryota;Sar;Stramenopiles;Ochrophyta	72.618	FOREIGN	No_hits		No_hits	1	WP_103995616.1	Paenibacillus sp. UNC499MF	47.5	2.9e-32	Paenibacillus sp. UNC499MF	Bacteria;Terrabacteria group;Firmicutes;Bacilli		Ureukaryote
EGD75759	PTSG_12652	F2UGK9	Uncharacterized protein	C:membrane; P:metal ion transport; F:metal ion transmembrane transporter activity; P:transmembrane transport	PF02535	1362	453	8	0.031	0.609	0.722	0.428	GAX13575.1	zinc transporter, ZIP family	35	2.9e-32	Fistulifera solaris	Eukaryota;Sar;Stramenopiles;Ochrophyta	72.618	FOREIGN	No_hits		No_hits	1	GAX13575.1	Fistulifera solaris	35	2.9e-32	Fistulifera solaris	Eukaryota;Sar;Stramenopiles;Ochrophyta		Ureukaryote
EGD80320	PTSG_10575	F2URR5	Uncharacterized protein			1185	394	2	-0.066	0.611	0.715	0.34	PID56914.1	hypothetical protein CSB45_09665	40.8	3.3e-32	candidate division KSB3 bacterium	Bacteria;unclassified Bacteria;Bacteria candidate phyla;candidate division KSB3	72.4888	FOREIGN	No_hits		No_hits	1	PID56914.1	candidate division KSB3 bacterium	40.8	3.3e-32	candidate division KSB3 bacterium	Bacteria;unclassified Bacteria;Bacteria candidate phyla;candidate division KSB3		Ureukaryote
EGD72688	PTSG_12174	F2U8I0	Uncharacterized protein		PF09423	1548	515	7	-0.019	0.592	0.645	0.37	XP_009034962.1	hypothetical protein AURANDRAFT_62704	33.1	6.5e-36	Aureococcus anophagefferens	Eukaryota;Sar;Stramenopiles;Pelagophyceae	72.4888	FOREIGN	No_hits		No_hits	1	WP_088342127.1	Robiginitalea sp. O458	33.9	3.3e-32	Robiginitalea sp. O458	Bacteria;FCB group;Bacteroidetes/Chlorobi group;Bacteroidetes		Ureukaryote
EGD82613	PTSG_03268	F2U4P6	Uncharacterized protein	F:calcium ion binding; P:intracellular signal transduction	PF03607;PF13499	2253	750	15	-0.01	0.61	0.827	0.352	OLP88149.1	Flagellar calcium-binding protein TB-44A	44.6	6.2e-80	Symbiodinium microadriaticum	Eukaryota;Sar;Alveolata;Dinophyceae	72.3744	FOREIGN	No_hits		No_hits	1	XP_005767075.1	Emiliania huxleyi CCMP1516	28.8	3.7e-32	Emiliania huxleyi CCMP1516	Eukaryota;Haptista;Haptophyta;Prymnesiophyceae		Ureukaryote
EGD74815	PTSG_07049	F2UDW5	Uncharacterized protein	F:protein binding; C:Set1C/COMPASS complex		444	147	2	0.109	0.565	0.743	0.404	KFH72296.1	hypothetical protein MVEG_02587	53.4	3.3e-33	Mortierella verticillata NRRL 6337	Eukaryota;Opisthokonta;Fungi;Fungi incertae sedis	72.1352	FOREIGN	No_hits		No_hits	1	XP_018280848.1	Cutaneotrichosporon oleaginosum	49.2	4.7e-32	Cutaneotrichosporon oleaginosum	Eukaryota;Opisthokonta;Fungi;Dikarya		Ureukaryote
EGD78263	PTSG_09327	F2UMB4	Uncharacterized protein	F:kinase activity	PF09192	2001	666	15	-0.002	0.58	0.643	0.379	XP_005791239.1	hypothetical protein EMIHUDRAFT_454587, partial	38.1	5.6e-32	Emiliania huxleyi CCMP1516	Eukaryota;Haptista;Haptophyta;Prymnesiophyceae	71.96	FOREIGN	No_hits		No_hits	1	XP_005791239.1	Emiliania huxleyi CCMP1516	38.1	5.6e-32	Emiliania huxleyi CCMP1516	Eukaryota;Haptista;Haptophyta;Prymnesiophyceae		Ureukaryote
EGD74771	PTSG_12521	F2UDS1	Homoserine dehydrogenase	P:cellular amino acid metabolic process; F:oxidoreductase activity; F:NADP binding; P:oxidation-reduction process	PF00742;PF03447	696	231	7	0.009	0.59	0.661	0.379	OUC06071.1	hypothetical protein RY27_23295	36.2	7.4e-32	Litorilinea aerophila	Bacteria;Terrabacteria group;Chloroflexi;Caldilineae	71.6812	FOREIGN	No_hits		No_hits	1	OUC06071.1	Litorilinea aerophila	36.2	7.4e-32	Litorilinea aerophila	Bacteria;Terrabacteria group;Chloroflexi;Caldilineae	XP_001749790.1	Ureukaryote
EGD78988	PTSG_01959	F2TZG4	Peptidyl-tRNA hydrolase	F:aminoacyl-tRNA hydrolase activity	PF01195	1164	387	0	-0.019	0.606	0.662	0.338	WP_105406377.1	aminoacyl-tRNA hydrolase	41.8	2.1e-31	Paenibacillus sp. PCH8	Bacteria;Terrabacteria group;Firmicutes;Bacilli	70.6382	FOREIGN	No_hits		No_hits	1	WP_105406377.1	Paenibacillus sp. PCH8	41.8	2.1e-31	Paenibacillus sp. PCH8	Bacteria;Terrabacteria group;Firmicutes;Bacilli		Ureukaryote
EGD72896	PTSG_04625	F2U7Z1	Uncharacterized protein	P:protein glycosylation; F:transferase activity, transferring glycosyl groups	PF11051	1692	563	6	0.014	0.587	0.705	0.391	WP_051959722.1	hypothetical protein	32.2	2.4e-31	Sphingobacterium sp. ML3W	Bacteria;FCB group;Bacteroidetes/Chlorobi group;Bacteroidetes	70.5047	FOREIGN	No_hits		No_hits	1	WP_051959722.1	Sphingobacterium sp. ML3W	32.2	2.4e-31	Sphingobacterium sp. ML3W	Bacteria;FCB group;Bacteroidetes/Chlorobi group;Bacteroidetes		Ureukaryote
EGD74191	PTSG_06201	F2UC84	NAD-dependent epimerase/dehydratase			738	245	1	-0.02	0.645	0.628	0.289	PHR33139.1	nucleoside-diphosphate sugar epimerase	39.2	3e-31	Fluviicola sp.	Bacteria;FCB group;Bacteroidetes/Chlorobi group;Bacteroidetes	70.2815	FOREIGN	No_hits		No_hits	1	PHR33139.1	Fluviicola sp.	39.2	3e-31	Fluviicola sp.	Bacteria;FCB group;Bacteroidetes/Chlorobi group;Bacteroidetes		Ureukaryote
EGD82017	PTSG_02702	F2U323	Import inner membrane translocase subunit TIM22	C:TIM22 mitochondrial import inner membrane insertion complex; P:protein insertion into mitochondrial inner membrane		480	159	3	-0.061	0.583	0.667	0.41	CUS10595.1	unnamed protein product	53.6	5.6e-31	Tuber aestivum	Eukaryota;Opisthokonta;Fungi;Dikarya	69.6574	FOREIGN	No_hits		No_hits	1	CUS10595.1	Tuber aestivum	53.6	5.6e-31	Tuber aestivum	Eukaryota;Opisthokonta;Fungi;Dikarya		Ureukaryote
EGD78329	PTSG_09395	F2UMI0	Uncharacterized protein		PF05907	483	160	3	-0.021	0.567	0.73	0.352	XP_013904684.1	hypothetical protein MNEG_2291	45	5.7e-31	Monoraphidium neglectum	Eukaryota;Viridiplantae;Chlorophyta;core chlorophytes	69.6397	FOREIGN	No_hits		No_hits	1	XP_013904684.1	Monoraphidium neglectum	45	5.7e-31	Monoraphidium neglectum	Eukaryota;Viridiplantae;Chlorophyta;core chlorophytes		Ureukaryote
EGD74362	PTSG_06373	F2UCQ5	Uncharacterized protein			1188	395	7	-0.048	0.579	0.658	0.362	PLX57571.1	hypothetical protein C0629_01630	35	1.1e-30	Chromatiales bacterium	Bacteria;Proteobacteria;Gammaproteobacteria;Chromatiales	68.9822	FOREIGN	No_hits		No_hits	1	PLX57571.1	Chromatiales bacterium	35	1.1e-30	Chromatiales bacterium	Bacteria;Proteobacteria;Gammaproteobacteria;Chromatiales	XP_001742280.1	Ureukaryote
EGD74085	PTSG_05777	F2UB72	Uncharacterized protein		PF14323;PF16216	1290	429	11	0.029	0.574	0.652	0.379	WP_006927233.1	PA14 domain protein	32.5	8.9e-39	Caldithrix abyssi	Bacteria;Calditrichaeota;Calditrichae;Calditrichales	68.8952	FOREIGN	No_hits		No_hits	1	WP_009169631.1	Clostridium sp. DL-VIII	31.7	1.2e-30	Clostridium sp. DL-VIII	Bacteria;Terrabacteria group;Firmicutes;Clostridia	XP_001743585.1	Ureukaryote
EGD79201	PTSG_12954	F2UNJ6	Uncharacterized protein	F:nuclease activity; P:DNA repair	PF03372	2535	844	12	-0.017	0.602	0.667	0.359	GBG23899.1	DNA-apurinic or apyrimidinic site lyase	24.7	1.3e-41	Hondaea fermentalgiana	Eukaryota;Sar;Stramenopiles;Bigyra	68.8152	FOREIGN	No_hits		No_hits	1	XP_005791950.1	Emiliania huxleyi CCMP1516	24.9	1.3e-30	Emiliania huxleyi CCMP1516	Eukaryota;Haptista;Haptophyta;Prymnesiophyceae	XP_001745781.1	Ureukaryote
EGD82699	PTSG_03360	F2U4Y3	Uncharacterized protein			1986	661	0	-0.016	0.646	0.754	0.324	KYF58851.1	hypothetical protein BE04_15405	30.9	1.8e-30	Sorangium cellulosum	Bacteria;Proteobacteria;delta/epsilon subdivisions;Deltaproteobacteria	68.4898	FOREIGN	No_hits		No_hits	1	KYF58851.1	Sorangium cellulosum	30.9	1.8e-30	Sorangium cellulosum	Bacteria;Proteobacteria;delta/epsilon subdivisions;Deltaproteobacteria		Ureukaryote
EGD76408	PTSG_07527	F2UH09	Uncharacterized protein			873	290	5	0.09	0.598	0.776	0.324	CBJ33721.1	conserved unknown protein	40.4	1.9e-40	Ectocarpus siliculosus	Eukaryota;Sar;Stramenopiles;Ochrophyta	68.4898	FOREIGN	No_hits		No_hits	1	XP_005758292.1	Emiliania huxleyi CCMP1516	36.1	1.8e-30	Emiliania huxleyi CCMP1516	Eukaryota;Haptista;Haptophyta;Prymnesiophyceae		Ureukaryote
EGD73976	PTSG_05670	F2UBW0	Uncharacterized protein		PF01966	759	252	7	0.026	0.558	0.662	0.409	CDS05332.1	hypothetical protein LRAMOSA07861	46.5	4.7e-32	Lichtheimia ramosa	Eukaryota;Opisthokonta;Fungi;Fungi incertae sedis	68.3844	FOREIGN	No_hits		No_hits	1	WP_039133936.1	Flavihumibacter sp. ZG627	44.8	2e-30	Flavihumibacter sp. ZG627	Bacteria;FCB group;Bacteroidetes/Chlorobi group;Bacteroidetes		Ureukaryote
EGD82645	PTSG_03303	F2U4S9	Uncharacterized protein	F:catalytic activity	PF12697	837	278	3	0.138	0.607	0.856	0.424	WP_056151743.1	alpha/beta hydrolase	34.1	2.9e-30	Duganella sp. Leaf126	Bacteria;Proteobacteria;Betaproteobacteria;Burkholderiales	68.0128	FOREIGN	No_hits		No_hits	1	WP_056151743.1	Duganella sp. Leaf126	34.1	2.9e-30	Duganella sp. Leaf126	Bacteria;Proteobacteria;Betaproteobacteria;Burkholderiales		Ureukaryote
EGD74761	PTSG_06998	F2UDR1	Uncharacterized protein	F:hydrolase activity, hydrolyzing O-glycosyl compounds; P:carbohydrate metabolic process	PF04616	789	262	6	0.092	0.59	0.684	0.382	EJY78055.1	Glycosyl hydrolase, family 43 (macronuclear)	42.8	2.2e-32	Oxytricha trifallax	Eukaryota;Sar;Alveolata;Ciliophora	67.5515	FOREIGN	No_hits		No_hits	1	PKN39667.1	Deltaproteobacteria bacterium HGW-Deltaproteobacteria-20	42.6	4.6e-30	Deltaproteobacteria bacterium HGW-Deltaproteobacteria-20	Bacteria;Proteobacteria;delta/epsilon subdivisions;Deltaproteobacteria		Ureukaryote
EGD81111	PTSG_11148	F2USK2	WD-40 repeat protein	F:protein binding	PF05729;PF00400	4986	1661	0	-0.004	0.569	0.643	0.402	RGN76294.1	toll/interleukin-1 receptor domain-containing protein	26.3	5.9e-30	Bacillus cereus	Bacteria;Terrabacteria group;Firmicutes;Bacilli	67.3026	FOREIGN	No_hits		No_hits	1	RGN76294.1	Bacillus cereus	26.3	5.9e-30	Bacillus cereus	Bacteria;Terrabacteria group;Firmicutes;Bacilli		Ureukaryote
EGD80873	PTSG_11736	F2U0E5	Uncharacterized protein	F:protein binding	PF06041	723	240	4	-0.064	0.593	0.658	0.375	XP_005708264.1	hypothetical protein Gasu_11190	38.1	5.9e-32	Galdieria sulphuraria	Eukaryota;Rhodophyta;Bangiophyceae;Cyanidiales	67.1035	FOREIGN	No_hits		No_hits	1	WP_111729400.1	Bradymonadales bacterium B210	37.7	7.2e-30	Bradymonadales bacterium B210	Bacteria;Proteobacteria;delta/epsilon subdivisions;Deltaproteobacteria		Ureukaryote
EGD79723	PTSG_10707	F2UQ55	Uncharacterized protein		PF13529	588	195	6	0.144	0.622	0.828	0.362	WP_087457276.1	hypothetical protein	48.4	2.9e-29	Tumebacillus avium	Bacteria;Terrabacteria group;Firmicutes;Bacilli	65.7103	FOREIGN	No_hits		No_hits	1	WP_087457276.1	Tumebacillus avium	48.4	2.9e-29	Tumebacillus avium	Bacteria;Terrabacteria group;Firmicutes;Bacilli		Ureukaryote
EGD72517	PTSG_00538	F2TWS1	Uncharacterized protein			1644	547	5	-0.041	0.604	0.73	0.358	SEP75498.1	Sulfotransferase family protein	37.2	6.2e-29	Virgibacillus subterraneus	Bacteria;Terrabacteria group;Firmicutes;Bacilli	64.9504	FOREIGN	No_hits		No_hits	1	SEP75498.1	Virgibacillus subterraneus	37.2	6.2e-29	Virgibacillus subterraneus	Bacteria;Terrabacteria group;Firmicutes;Bacilli		Ureukaryote
EGD77071	PTSG_07411	F2UIM2	Pseudouridine synthase (EC 5.4.99.-)	P:pseudouridine synthesis; F:RNA binding; F:pseudouridine synthase activity	PF00849	1257	418	6	0.022	0.603	0.634	0.322	WP_115792773.1	RluA family pseudouridine synthase	35.4	1.1e-28	Ammonifex thiophilus	Bacteria;Terrabacteria group;Firmicutes;Clostridia	64.3771	FOREIGN	No_hits		No_hits	1	WP_115792773.1	Ammonifex thiophilus	35.4	1.1e-28	Ammonifex thiophilus	Bacteria;Terrabacteria group;Firmicutes;Clostridia		Ureukaryote
EGD75962	PTSG_00670	F2TX53	Uncharacterized protein		PF03371	1425	474	9	-0.007	0.633	0.74	0.319	XP_002292694.1	predicted protein	35.7	1.2e-28	Thalassiosira pseudonana CCMP1335	Eukaryota;Sar;Stramenopiles;Ochrophyta	64.2901	FOREIGN	No_hits		No_hits	1	XP_002292694.1	Thalassiosira pseudonana CCMP1335	35.7	1.2e-28	Thalassiosira pseudonana CCMP1335	Eukaryota;Sar;Stramenopiles;Ochrophyta		Ureukaryote
EGD78829	PTSG_01805	F2TZ05	Uncharacterized protein			780	259	7	-0.02	0.555	0.635	0.433	PHS29994.1	hypothetical protein COA95_10320	34.3	1.5e-28	Methylophaga sp.	Bacteria;Proteobacteria;Gammaproteobacteria;Thiotrichales	64.0669	FOREIGN	No_hits		No_hits	1	PHS29994.1	Methylophaga sp.	34.3	1.5e-28	Methylophaga sp.	Bacteria;Proteobacteria;Gammaproteobacteria;Thiotrichales		Ureukaryote
EGD74475	PTSG_05839	F2UCY0	WD-40 repeat protein	F:protein binding	PF00400	6891	2296	4	-0.062	0.609	0.683	0.397	RGN76294.1	toll/interleukin-1 receptor domain-containing protein	24.1	1.5e-28	Bacillus cereus	Bacteria;Terrabacteria group;Firmicutes;Bacilli	64.0669	FOREIGN	No_hits		No_hits	1	RGN76294.1	Bacillus cereus	24.1	1.5e-28	Bacillus cereus	Bacteria;Terrabacteria group;Firmicutes;Bacilli		Ureukaryote
EGD73234	PTSG_04950	F2U931	Uncharacterized protein	F:aspartic-type endopeptidase activity; P:proteolysis	PF01828	684	227	8	0.187	0.579	0.786	0.426	ETO22589.1	hypothetical protein RFI_14603	62	2e-77	Reticulomyxa filosa	Eukaryota;Sar;Rhizaria;Retaria	63.9418	FOREIGN	No_hits		No_hits	1	KOO30314.1	Chrysochromulina sp. CCMP291	43.6	1.7e-28	Chrysochromulina sp. CCMP291	Eukaryota;Haptista;Haptophyta;Prymnesiophyceae		Ureukaryote
EGD79689	PTSG_10673	F2UQ21	Uncharacterized protein		PF00226;PF14308	2589	862	0	-0.113	0.669	0.771	0.341	XP_001696332.1	DnaJ-like protein	42.9	2.5e-32	Chlamydomonas reinhardtii	Eukaryota;Viridiplantae;Chlorophyta;core chlorophytes	63.9418	FOREIGN	No_hits		No_hits	1	EJK65219.1	Thalassiosira oceanica	53.3	1.7e-28	Thalassiosira oceanica	Eukaryota;Sar;Stramenopiles;Ochrophyta		Ureukaryote
EGD80636	PTSG_01224	F2U162	Baculoviral IAP repeat-containing protein 5.1		PF00653	1374	457	8	-0.062	0.589	0.719	0.443	XP_024747933.1	hypothetical protein BBK36DRAFT_1123145	38.8	2e-28	Trichoderma citrinoviride	Eukaryota;Opisthokonta;Fungi;Dikarya	63.7792	FOREIGN	No_hits		No_hits	1	XP_024747933.1	Trichoderma citrinoviride	38.8	2e-28	Trichoderma citrinoviride	Eukaryota;Opisthokonta;Fungi;Dikarya		Ureukaryote
EGD81794	PTSG_02506	F2U2E2	Uncharacterized protein	F:alpha-1,6-mannosyltransferase activity	PF04488	2184	727	12	0.01	0.579	0.671	0.418	XP_024675016.1	putative alpha-1,6-mannosyltransferase subunit	30.3	4e-31	Aspergillus candidus	Eukaryota;Opisthokonta;Fungi;Dikarya	62.2532	FOREIGN	No_hits		No_hits	1	PNW75329.1	Chlamydomonas reinhardtii	29.5	9.2e-28	Chlamydomonas reinhardtii	Eukaryota;Viridiplantae;Chlorophyta;core chlorophytes		Ureukaryote
EGD81540	PTSG_02258	F2U1N8	Acyl-CoA binding protein	F:fatty-acyl-CoA binding	PF00887	297	98	2	0.326	0.585	0.844	0.406	PSC69435.1	Acyl-binding	60.4	1.4e-27	Micractinium conductrix	Eukaryota;Viridiplantae;Chlorophyta;core chlorophytes	61.8333	FOREIGN	No_hits		No_hits	1	PSC69435.1	Micractinium conductrix	60.4	1.4e-27	Micractinium conductrix	Eukaryota;Viridiplantae;Chlorophyta;core chlorophytes		Ureukaryote
EGD81688	PTSG_11874	F2U236	Uncharacterized protein			3669	1222	14	0.015	0.61	0.753	0.333	OGQ90119.1	hypothetical protein A2289_03850	30.9	1.6e-32	Deltaproteobacteria bacterium RIFOXYA12_FULL_58_15	Bacteria;Proteobacteria;delta/epsilon subdivisions;Deltaproteobacteria	61.4767	FOREIGN	No_hits		No_hits	1	WP_050433502.1	Chondromyces crocatus	32	2e-27	Chondromyces crocatus	Bacteria;Proteobacteria;delta/epsilon subdivisions;Deltaproteobacteria		Ureukaryote
EGD83365	PTSG_03974	F2U7E8	Uncharacterized protein	F:RNA polymerase II CTD heptapeptide repeat phosphatase activity; P:dephosphorylation of RNA polymerase II C-terminal domain	PF03031;PF12738	2595	864	17	-0.012	0.603	0.65	0.334	GBB85682.1	hypothetical protein RclHR1_12160007	47.1	3.4e-29	Rhizophagus clarus	Eukaryota;Opisthokonta;Fungi;Fungi incertae sedis	61.2943	FOREIGN	No_hits		No_hits	1	KFA60680.1	Stachybotrys chlorohalonata IBT 40285	35.2	2.4e-27	Stachybotrys chlorohalonata IBT 40285	Eukaryota;Opisthokonta;Fungi;Dikarya		Ureukaryote
EGD83696	PTSG_04301	F2U764	Uncharacterized protein	F:protein binding	PF00515;PF13176	1848	615	13	0.035	0.614	0.794	0.384	KIJ67166.1	hypothetical protein HYDPIDRAFT_165875	35.2	1.3e-30	Hydnomerulius pinastri MD-312	Eukaryota;Opisthokonta;Fungi;Dikarya	61.1051	FOREIGN	No_hits		No_hits	1	KXX80577.1	Madurella mycetomatis	34.2	2.9e-27	Madurella mycetomatis	Eukaryota;Opisthokonta;Fungi;Dikarya		Ureukaryote
EGD77839	PTSG_09472	F2UL40	Uncharacterized protein			672	223	2	0.039	0.616	0.8	0.414	WP_000444699.1	acyl-CoA thioesterase	45.6	8.2e-28	Vibrio cholerae	Bacteria;Proteobacteria;Gammaproteobacteria;Vibrionales	61.0384	FOREIGN	No_hits		No_hits	1	WP_113612395.1	Vibrio sp. 2017V-1176	45	3.1e-27	Vibrio sp. 2017V-1176	Bacteria;Proteobacteria;Gammaproteobacteria;Vibrionales		Ureukaryote
EGD79366	PTSG_09776	F2UP11	Uncharacterized protein	P:protein deubiquitination; F:thiol-dependent ubiquitinyl hydrolase activity	PF00443	1839	612	5	-0.062	0.637	0.776	0.338	RCI01202.1	hypothetical protein CU098_004758	29.9	7.7e-28	Rhizopus stolonifer	Eukaryota;Opisthokonta;Fungi;Fungi incertae sedis	60.8348	FOREIGN	No_hits		No_hits	1	XP_008026754.1	Exserohilum turcica Et28A	30.5	3.8e-27	Exserohilum turcica Et28A	Eukaryota;Opisthokonta;Fungi;Dikarya		Ureukaryote
EGD72337	PTSG_00358	F2TW91	Uncharacterized protein	F:protein binding	PF14497;PF02798	621	206	5	0.023	0.571	0.787	0.419	XP_008610482.1	hypothetical protein SDRG_06480	34.1	8.9e-29	Saprolegnia diclina VS20	Eukaryota;Sar;Stramenopiles;Oomycota	60.5806	FOREIGN	No_hits		No_hits	1	WP_047459510.1	Vibrio furnissii	37.1	4.9e-27	Vibrio furnissii	Bacteria;Proteobacteria;Gammaproteobacteria;Vibrionales		Ureukaryote
EGD83210	PTSG_03840	F2U5J4	Uncharacterized protein		PF02582	1107	368	7	0.048	0.562	0.68	0.424	WP_042241514.1	MULTISPECIES: sporulation protein RMD1	36.4	1e-27	Neochlamydia	Bacteria;PVC group;Chlamydiae;Chlamydiia	60.5406	FOREIGN	No_hits		No_hits	1	WP_039386241.1	Neochlamydia sp. TUME1	35.7	5.1e-27	Neochlamydia sp. TUME1	Bacteria;PVC group;Chlamydiae;Chlamydiia		Ureukaryote
EGD74200	PTSG_06212	F2UC93	Uncharacterized protein			759	252	4	0.094	0.575	0.645	0.362	WP_089534356.1	hypothetical protein	41.3	6e-27	Virgibacillus necropolis	Bacteria;Terrabacteria group;Firmicutes;Bacilli	60.378	FOREIGN	No_hits		No_hits	1	WP_089534356.1	Virgibacillus necropolis	41.3	6e-27	Virgibacillus necropolis	Bacteria;Terrabacteria group;Firmicutes;Bacilli		Ureukaryote
EGD78715	PTSG_01695	F2TYP1	Uncharacterized protein			2340	779	8	-0.022	0.569	0.667	0.438	GBC99794.1	hypothetical protein HRbin17_02325	29.7	8.3e-27	bacterium HR17	Bacteria;unclassified Bacteria;unclassified Bacteria (miscellaneous);bacterium HR17	60.0535	FOREIGN	No_hits		No_hits	1	GBC99794.1	bacterium HR17	29.7	8.3e-27	bacterium HR17	Bacteria;unclassified Bacteria;unclassified Bacteria (miscellaneous);bacterium HR17	XP_001747512.1	Ureukaryote
EGD82142	PTSG_02816	F2U3E8	3-demethylubiquinone-9 3-methyltransferase	P:ubiquinone biosynthetic process; F:2-polyprenyl-6-methoxy-1,4-benzoquinone methyltransferase activity	PF08241	663	220	4	0.033	0.607	0.662	0.36	WP_104069148.1	bifunctional 2-polyprenyl-6-hydroxyphenol methylase/3-demethylubiquinol 3-O-methyltransferase UbiG	38.3	8.9e-27	Albidovulum inexpectatum	Bacteria;Proteobacteria;Alphaproteobacteria;Rhodobacterales	59.9837	FOREIGN	No_hits		No_hits	1	WP_104069148.1	Albidovulum inexpectatum	38.3	8.9e-27	Albidovulum inexpectatum	Bacteria;Proteobacteria;Alphaproteobacteria;Rhodobacterales		Ureukaryote
EGD78699	PTSG_01678	F2TYM5	Uncharacterized protein			1122	373	10	0.088	0.584	0.686	0.351	XP_005792544.1	hypothetical protein EMIHUDRAFT_108626	34.6	8.9e-27	Emiliania huxleyi CCMP1516	Eukaryota;Haptista;Haptophyta;Prymnesiophyceae	59.9837	FOREIGN	No_hits		No_hits	1	XP_005792544.1	Emiliania huxleyi CCMP1516	34.6	8.9e-27	Emiliania huxleyi CCMP1516	Eukaryota;Haptista;Haptophyta;Prymnesiophyceae		Ureukaryote
EGD83417	PTSG_04025	F2U7K0	Cytochrome c heme lyase (EC 4.4.1.17)	F:holocytochrome-c synthase activity; C:mitochondrion	PF01265	756	251	4	0.046	0.616	0.713	0.418	XP_008875556.1	hypothetical protein H310_10855	43.3	3.4e-30	Aphanomyces invadans	Eukaryota;Sar;Stramenopiles;Oomycota	59.3366	FOREIGN	No_hits		No_hits	1	EJK64518.1	Thalassiosira oceanica	33.2	1.7e-26	Thalassiosira oceanica	Eukaryota;Sar;Stramenopiles;Ochrophyta		Ureukaryote
EGD74192	PTSG_06202	F2UC85	Glucosamine 6-phosphate N-acetyltransferase (EC 2.3.1.4)	F:glucosamine 6-phosphate N-acetyltransferase activity; P:UDP-N-acetylglucosamine biosynthetic process	PF00583	1125	374	8	0.024	0.571	0.726	0.388	KNE63426.1	hypothetical protein AMAG_08558	51.1	2.9e-30	Allomyces macrogynus ATCC 38327	Eukaryota;Opisthokonta;Fungi;Fungi incertae sedis	59.1741	FOREIGN	No_hits		No_hits	1	CCF52464.1	Ustilago hordei	46.5	2e-26	Ustilago hordei	Eukaryota;Opisthokonta;Fungi;Dikarya		Ureukaryote
EGD75294	PTSG_06946	F2UF94	30S ribosomal protein S16	F:structural constituent of ribosome; C:ribosome; P:translation	PF00886	324	107	3	-0.012	0.564	0.647	0.42	GAX12286.1	small subunit ribosomal protein S16	59.8	2.2e-26	Fistulifera solaris	Eukaryota;Sar;Stramenopiles;Ochrophyta	59.0788	FOREIGN	No_hits		No_hits	1	GAX12286.1	Fistulifera solaris	59.8	2.2e-26	Fistulifera solaris	Eukaryota;Sar;Stramenopiles;Ochrophyta		Ureukaryote
EGD81286	PTSG_11323	F2UT27	Uncharacterized protein	F:aminoacyl-tRNA editing activity; F:nucleic acid binding; P:nucleobase-containing compound metabolic process; F:3'-5' exonuclease activity	PF01612;PF01927;PF04073	4581	1526	1	-0.023	0.611	0.707	0.378	XP_008606812.1	hypothetical protein SDRG_02977	37.8	8e-42	Saprolegnia diclina VS20	Eukaryota;Sar;Stramenopiles;Oomycota	58.3196	FOREIGN	No_hits		No_hits	1	XP_003061599.1	Micromonas pusilla CCMP1545	31	4.7e-26	Micromonas pusilla CCMP1545	Eukaryota;Viridiplantae;Chlorophyta;Mamiellophyceae		Ureukaryote
EGD72652	PTSG_04387	F2U8E4	Uncharacterized protein			849	282	5	0.003	0.593	0.637	0.372	XP_005760770.1	hypothetical protein EMIHUDRAFT_465565	34.5	6.5e-30	Emiliania huxleyi CCMP1516	Eukaryota;Haptista;Haptophyta;Prymnesiophyceae	58.1267	FOREIGN	No_hits		No_hits	1	WP_050726236.1	Vulgatibacter incomptus	36.4	5.7e-26	Vulgatibacter incomptus	Bacteria;Proteobacteria;delta/epsilon subdivisions;Deltaproteobacteria		Ureukaryote
EGD76526	PTSG_07643	F2UHC7	Uncharacterized protein		PF03372	876	291	7	0.095	0.59	0.79	0.426	WP_054466981.1	hypothetical protein	33.7	2.9e-33	Planktothricoides sp. SR001	Bacteria;Terrabacteria group;Cyanobacteria/Melainabacteria group;Cyanobacteria	57.935	FOREIGN	XP_974729.2	Tribolium castaneum	27.2	4.2e-08	WP_054466981.1	Planktothricoides sp. SR001	33.7	2.9e-33	Planktothricoides sp. SR001	Bacteria;Terrabacteria group;Cyanobacteria/Melainabacteria group;Cyanobacteria	XP_001746703.1	Ureukaryote
EGD80679	PTSG_01269	F2TZV1	Uncharacterized protein	F:mRNA (guanine-N7-)-methyltransferase activity	PF03291	1320	439	9	-0.041	0.614	0.715	0.367	PSC71583.1	Golgi apparatus membrane ECHIDNA	34.5	6.3e-40	Micractinium conductrix	Eukaryota;Viridiplantae;Chlorophyta;core chlorophytes	57.67	FOREIGN	XP_018917059.1	Bemisia tabaci	24.8	7e-15	PSC71583.1	Micractinium conductrix	34.5	6.3e-40	Micractinium conductrix	Eukaryota;Viridiplantae;Chlorophyta;core chlorophytes		Ureukaryote
EGD78986	PTSG_11812	F2TZG2	Uncharacterized protein	F:protein binding; P:signal transduction	PF13676	1014	337	0	0.052	0.624	0.865	0.389	XP_008869443.1	hypothetical protein H310_06235	43.2	3.4e-33	Aphanomyces invadans	Eukaryota;Sar;Stramenopiles;Oomycota	56.8715	FOREIGN	No_hits		No_hits	1	OUU50583.1	Candidatus Puniceispirillum sp. TMED52	46.8	2e-25	Candidatus Puniceispirillum sp. TMED52	Bacteria;Proteobacteria;Alphaproteobacteria;unclassified Alphaproteobacteria		Ureukaryote
EGD79724	PTSG_10708	F2UQ56	Uncharacterized protein			624	207	6	0.122	0.599	0.741	0.384	WP_087457276.1	hypothetical protein	46.1	2.1e-25	Tumebacillus avium	Bacteria;Terrabacteria group;Firmicutes;Bacilli	56.8227	FOREIGN	No_hits		No_hits	1	WP_087457276.1	Tumebacillus avium	46.1	2.1e-25	Tumebacillus avium	Bacteria;Terrabacteria group;Firmicutes;Bacilli		Ureukaryote
EGD78286	PTSG_09352	F2UMD7	BUB protein kinase	P:mitotic spindle assembly checkpoint	PF08311	3558	1185	25	-0.02	0.592	0.669	0.369	XP_022840040.1	Mad3/BUB1 homology region 1	22.6	4.6e-29	Ostreococcus tauri	Eukaryota;Viridiplantae;Chlorophyta;Mamiellophyceae	56.6892	FOREIGN	No_hits		No_hits	1	CQB89509.1	Chlamydia trachomatis	32.8	2.4e-25	Chlamydia trachomatis	Bacteria;PVC group;Chlamydiae;Chlamydiia		Ureukaryote
EGD74831	PTSG_07062	F2UDY1	Uncharacterized protein			990	329	8	-0.037	0.6	0.708	0.369	WP_088240338.1	hypothetical protein	32	3.3e-25	Calothrix rhizosoleniae	Bacteria;Terrabacteria group;Cyanobacteria/Melainabacteria group;Cyanobacteria	56.3707	FOREIGN	No_hits		No_hits	1	WP_088240338.1	Calothrix rhizosoleniae	32	3.3e-25	Calothrix rhizosoleniae	Bacteria;Terrabacteria group;Cyanobacteria/Melainabacteria group;Cyanobacteria		Ureukaryote
EGD77018	PTSG_07360	F2UJ70	Uncharacterized protein	F:nucleic acid binding	PF00076	1536	511	5	0.028	0.63	0.809	0.294	PBK74743.1	RNA-binding domain-containing protein	41	1.8e-25	Armillaria solidipes	Eukaryota;Opisthokonta;Fungi;Dikarya	56.2037	FOREIGN	No_hits		No_hits	1	XP_002541901.1	Uncinocarpus reesii 1704	42	3.9e-25	Uncinocarpus reesii 1704	Eukaryota;Opisthokonta;Fungi;Dikarya		Ureukaryote
EGD76560	PTSG_07675	F2UHG1	Uncharacterized protein	F:hydrolase activity, hydrolyzing O-glycosyl compounds; P:carbohydrate metabolic process	PF00722	906	301	5	0.014	0.573	0.655	0.405	XP_001023512.2	glycosyl hydrolase family 16 laminarinase	31	7.6e-29	Tetrahymena thermophila SB210	Eukaryota;Sar;Alveolata;Ciliophora	55.6625	FOREIGN	No_hits		No_hits	1	OQW96640.1	Verrucomicrobia bacterium A1	37.1	6.7e-25	Verrucomicrobia bacterium A1	Bacteria;PVC group;Verrucomicrobia;unclassified Verrucomicrobia		Ureukaryote
EGD83142	PTSG_03778	F2U5C6	Uncharacterized protein	P:protein glycosylation; F:transferase activity, transferring glycosyl groups	PF11051	1002	333	2	0.067	0.578	0.654	0.373	ORY96502.1	mannosyltransferase putative-domain-containing protein	30.8	1.5e-30	Syncephalastrum racemosum	Eukaryota;Opisthokonta;Fungi;Fungi incertae sedis	55.2925	FOREIGN	No_hits		No_hits	1	WP_048903792.1	Pedobacter sp. V48	30	9.7e-25	Pedobacter sp. V48	Bacteria;FCB group;Bacteroidetes/Chlorobi group;Bacteroidetes		Ureukaryote
EGD75865	PTSG_07980	F2UGW5	Uncharacterized protein	F:hydrolase activity, acting on ester bonds	PF01026	1137	378	1	-0.015	0.597	0.654	0.364	GAX75168.1	hypothetical protein CEUSTIGMA_g2612.t1	30.7	1.9e-24	Chlamydomonas eustigma	Eukaryota;Viridiplantae;Chlorophyta;core chlorophytes	54.6202	FOREIGN	No_hits		No_hits	1	GAX75168.1	Chlamydomonas eustigma	30.7	1.9e-24	Chlamydomonas eustigma	Eukaryota;Viridiplantae;Chlorophyta;core chlorophytes		Ureukaryote
EGD76039	PTSG_00748	F2TXD0	Uncharacterized protein	F:RNA binding; F:ribonuclease T2 activity	PF00445	819	272	2	0.002	0.603	0.799	0.38	WP_108071893.1	hypothetical protein	34.2	3e-24	Vitiosangium sp. GDMCC 1.1324	Bacteria;Proteobacteria;delta/epsilon subdivisions;Deltaproteobacteria	54.1634	FOREIGN	No_hits		No_hits	1	WP_108071893.1	Vitiosangium sp. GDMCC 1.1324	34.2	3e-24	Vitiosangium sp. GDMCC 1.1324	Bacteria;Proteobacteria;delta/epsilon subdivisions;Deltaproteobacteria		Ureukaryote
EGD79776	PTSG_10761	F2UQA8	Uncharacterized protein	P:DNA-dependent DNA replication	PF05916;PF16922	1182	393	6	-0.109	0.563	0.578	0.412	OZJ04224.1	hypothetical protein BZG36_02965	34.8	2.5e-27	Bifiguratus adelaidae	Eukaryota;Opisthokonta;Fungi;Fungi incertae sedis	53.8034	FOREIGN	No_hits		No_hits	1	ORY82142.1	Protomyces lactucaedebilis	33.3	4.3e-24	Protomyces lactucaedebilis	Eukaryota;Opisthokonta;Fungi;Dikarya		Ureukaryote
EGD76608	PTSG_12628	F2UHK9	30S ribosomal protein S11	F:structural constituent of ribosome; C:ribosome; P:translation	PF00411	735	244	6	0.015	0.594	0.684	0.412	ATZ81836.1	30S ribosomal protein S11 (chloroplast)	46.9	5.4e-25	Picochlorum sp. 'soloecismus'	Eukaryota;Viridiplantae;Chlorophyta;core chlorophytes	53.736	FOREIGN	No_hits		No_hits	1	WP_054491822.1	Ardenticatena maritima	50.4	4.6e-24	Ardenticatena maritima	Bacteria;Terrabacteria group;Chloroflexi;Ardenticatenia		Ureukaryote
EGD81040	PTSG_10982	F2USD0	Uncharacterized protein		PF02698	660	219	2	0.025	0.585	0.476	0.374	PXF49190.1	hypothetical protein BWQ96_00979	37.5	7.5e-26	Gracilariopsis chorda	Eukaryota;Rhodophyta;Florideophyceae;Rhodymeniophycidae	53.5756	FOREIGN	No_hits		No_hits	1	XP_013016238.1	Schizosaccharomyces octosporus yFS286	37.7	5.4e-24	Schizosaccharomyces octosporus yFS286	Eukaryota;Opisthokonta;Fungi;Dikarya		Ureukaryote
EGD73054	PTSG_12210	F2U9M7	Uncharacterized protein	F:catalytic activity; F:protein binding	PF01477;PF07228	2067	688	0	-0.036	0.61	0.738	0.43	KXZ55325.1	hypothetical protein GPECTOR_3g458	41.7	5.8e-24	Gonium pectorale	Eukaryota;Viridiplantae;Chlorophyta;core chlorophytes	53.5042	FOREIGN	No_hits		No_hits	1	KXZ55325.1	Gonium pectorale	41.7	5.8e-24	Gonium pectorale	Eukaryota;Viridiplantae;Chlorophyta;core chlorophytes		Ureukaryote
EGD78824	PTSG_01799	F2TZ00	GTPase EngB	F:GTP binding	PF01926	750	249	2	-0.036	0.606	0.733	0.358	WP_116234868.1	YihA family ribosome biogenesis GTP-binding protein	38.6	1e-23	Parasphingopyxis lamellibrachiae	Bacteria;Proteobacteria;Alphaproteobacteria;Sphingomonadales	52.9595	FOREIGN	No_hits		No_hits	1	WP_116234868.1	Parasphingopyxis lamellibrachiae	38.6	1e-23	Parasphingopyxis lamellibrachiae	Bacteria;Proteobacteria;Alphaproteobacteria;Sphingomonadales		Ureukaryote
EGD77138	PTSG_07472	F2UIT9	Arginine kinase	F:kinase activity	PF00217	939	312	1	-0.045	0.638	0.846	0.275	CEM29440.1	unnamed protein product	82	8.7e-145	Vitrella brassicaformis CCMP3155	Eukaryota;Sar;Alveolata;Colpodellida	52.8584	FOREIGN	ABH10968.1	Aphrocallistes beatrix	57.9	4.7e-98	PLX35224.1	Rhizobiales bacterium	70.3	5.2e-121	Rhizobiales bacterium	Bacteria;Proteobacteria;Alphaproteobacteria;Rhizobiales		Ureukaryote
EGD74922	PTSG_07149	F2UE72	Uncharacterized protein	F:protein binding	PF00400	1002	333	8	0.038	0.577	0.725	0.464	XP_009032738.1	hypothetical protein AURANDRAFT_18676	31.1	1.1e-31	Aureococcus anophagefferens	Eukaryota;Sar;Stramenopiles;Pelagophyceae	51.8281	FOREIGN	No_hits		No_hits	1	XP_005783598.1	Emiliania huxleyi CCMP1516	26.1	3.1e-23	Emiliania huxleyi CCMP1516	Eukaryota;Haptista;Haptophyta;Prymnesiophyceae		Ureukaryote
EGD77217	PTSG_08309	F2UJB8	Methyltransferase type 11	F:methyltransferase activity	PF08241	1029	342	0	-0.052	0.622	0.768	0.362	WP_027943954.1	class I SAM-dependent methyltransferase	35	3.2e-23	Amycolatopsis taiwanensis	Bacteria;Terrabacteria group;Actinobacteria;Actinobacteria	51.7963	FOREIGN	No_hits		No_hits	1	WP_027943954.1	Amycolatopsis taiwanensis	35	3.2e-23	Amycolatopsis taiwanensis	Bacteria;Terrabacteria group;Actinobacteria;Actinobacteria		Ureukaryote
EGD77303	PTSG_08397	F2UJK4	Uncharacterized protein	F:pyridoxamine-phosphate oxidase activity; P:pyridoxine biosynthetic process; F:FMN binding	PF12766	1086	361	2	-0.131	0.628	0.642	0.375	PNH10698.1	hypothetical protein TSOC_002538	37.6	4.5e-28	Tetrabaena socialis	Eukaryota;Viridiplantae;Chlorophyta;core chlorophytes	51.4779	FOREIGN	No_hits		No_hits	1	WP_017653969.1	Fortiea contorta	35	4.4e-23	Fortiea contorta	Bacteria;Terrabacteria group;Cyanobacteria/Melainabacteria group;Cyanobacteria		Ureukaryote
EGD81425	PTSG_02146	F2U1C3	Uncharacterized protein	F:GTP binding	PF01926	1587	528	7	-0.025	0.608	0.658	0.351	GBC41702.1	GTP-binding protein	40.8	1.1e-46	Rhizophagus irregularis DAOM 181602=DAOM 197198	Eukaryota;Opisthokonta;Fungi;Fungi incertae sedis	50.8312	FOREIGN	No_hits		No_hits	1	UniRef100_A3HW54	Algoriphagus machipongonensis	37.6	8.4e-23	Algoriphagus machipongonensis	Bacteria;FCB group;Bacteroidetes/Chlorobi group;Bacteroidetes		Ureukaryote
EGD76067	PTSG_00776	F2TXF8	Uncharacterized protein	F:ubiquitin-protein transferase activity; F:ATP binding; P:protein ubiquitination; F:ATPase activity	PF07728;PF04564	24708	8235	4	0.02	0.572	0.636	0.484	PNH11581.1	Midasin	24.3	2.5e-49	Tetrabaena socialis	Eukaryota;Viridiplantae;Chlorophyta;core chlorophytes	50.7338	FOREIGN	KOX74608.1	Melipona quadrifasciata	25.5	2.7e-27	PNH11581.1	Tetrabaena socialis	24.3	2.5e-49	Tetrabaena socialis	Eukaryota;Viridiplantae;Chlorophyta;core chlorophytes		Ureukaryote
EGD81267	PTSG_13169	F2UT08	Uncharacterized protein	P:biosynthetic process; F:hydrolase activity, acting on ester bonds	PF00975	1965	654	6	-0.043	0.634	0.734	0.365	PRW20885.1	Monothiol glutaredoxin- chloroplastic	34.7	1.7e-41	Chlorella sorokiniana	Eukaryota;Viridiplantae;Chlorophyta;core chlorophytes	50.6569	FOREIGN	No_hits		No_hits	1	WP_019634549.1	Actinomadura atramentaria	33.5	1e-22	Actinomadura atramentaria	Bacteria;Terrabacteria group;Actinobacteria;Actinobacteria		Ureukaryote
EGD83607	PTSG_04215	F2U6X5	Uncharacterized protein		PF02204	717	238	7	-0.076	0.562	0.649	0.366	XP_014179944.1	hypothetical protein A1Q1_01430	43.8	5.8e-24	Trichosporon asahii var. asahii CBS 2479	Eukaryota;Opisthokonta;Fungi;Dikarya	50.3204	FOREIGN	No_hits		No_hits	1	NP_596110.2	Schizosaccharomyces pombe	42	1.4e-22	Schizosaccharomyces pombe	Eukaryota;Opisthokonta;Fungi;Dikarya		Ureukaryote
EGD76942	PTSG_07283	F2UIZ4	Arginine kinase	F:kinase activity	PF00217;PF02807	1311	436	2	-0.051	0.638	0.819	0.372	CEM29440.1	unnamed protein product	80.6	2e-163	Vitrella brassicaformis CCMP3155	Eukaryota;Sar;Alveolata;Colpodellida	49.9637	FOREIGN	ABH10968.1	Aphrocallistes beatrix	55.5	5e-114	PLX35224.1	Rhizobiales bacterium	65.2	1e-135	Rhizobiales bacterium	Bacteria;Proteobacteria;Alphaproteobacteria;Rhizobiales		Ureukaryote
EGD74562	PTSG_05925	F2UD67	Uncharacterized protein	C:nucleus; P:regulation of transcription, DNA-templated; C:CCR4-NOT core complex	PF04153	1671	556	13	-0.088	0.624	0.71	0.33	CDS02037.1	hypothetical protein	34.4	2.6e-22	Sporisorium scitamineum	Eukaryota;Opisthokonta;Fungi;Dikarya	49.7014	FOREIGN	No_hits		No_hits	1	CDS02037.1	Sporisorium scitamineum	34.4	2.6e-22	Sporisorium scitamineum	Eukaryota;Opisthokonta;Fungi;Dikarya		Ureukaryote
EGD75199	PTSG_06852	F2UEZ9	30S ribosomal protein S7	P:translation	PF00177	474	157	5	0.004	0.611	0.796	0.352	OGO10729.1	30S ribosomal protein S7	53.7	3.6e-22	Chloroflexi bacterium RBG_13_68_17	Bacteria;Terrabacteria group;Chloroflexi;unclassified Chloroflexi	49.3759	FOREIGN	No_hits		No_hits	1	OGO10729.1	Chloroflexi bacterium RBG_13_68_17	53.7	3.6e-22	Chloroflexi bacterium RBG_13_68_17	Bacteria;Terrabacteria group;Chloroflexi;unclassified Chloroflexi		Ureukaryote
EGD79722	PTSG_10706	F2UQ54	Uncharacterized protein	C:integral component of membrane; P:transmembrane transport	PF07690	1236	411	5	-0.003	0.581	0.656	0.401	KZP18706.1	MFS general substrate transporter	39.1	5.7e-27	Fibularhizoctonia sp. CBS 109695	Eukaryota;Opisthokonta;Fungi;Dikarya	49.2218	FOREIGN	No_hits		No_hits	1	XP_018042497.1	Paraphaeosphaeria sporulosa	36.1	4.2e-22	Paraphaeosphaeria sporulosa	Eukaryota;Opisthokonta;Fungi;Dikarya		Ureukaryote
EGD79395	PTSG_09806	F2UP40	Uncharacterized protein	P:mitochondrial genome maintenance; C:integral component of mitochondrial inner membrane	PF10443	3732	1243	2	0.008	0.624	0.698	0.508	XP_018287592.1	hypothetical protein PHYBLDRAFT_172190	26.8	1.9e-25	Phycomyces blakesleeanus NRRL 1555(-)	Eukaryota;Opisthokonta;Fungi;Fungi incertae sedis	49.1753	FOREIGN	No_hits		No_hits	1	XP_016208533.1	Verruconis gallopava	28.1	4.4e-22	Verruconis gallopava	Eukaryota;Opisthokonta;Fungi;Dikarya		Ureukaryote
EGD72816	PTSG_04543	F2U7R1	Uncharacterized protein		PF04241	456	151	2	0.005	0.578	0.634	0.425	KNE64340.1	hypothetical protein AMAG_09367	50.8	2.4e-23	Allomyces macrogynus ATCC 38327	Eukaryota;Opisthokonta;Fungi;Fungi incertae sedis	48.8819	FOREIGN	No_hits		No_hits	1	PSR80678.1	Coniella lustricola	53.8	5.9e-22	Coniella lustricola	Eukaryota;Opisthokonta;Fungi;Dikarya		Ureukaryote
EGD83064	PTSG_12062	F2U6C3	Uncharacterized protein			846	281	1	0.009	0.613	0.801	0.377	XP_005782046.1	hypothetical protein EMIHUDRAFT_233689	45.5	9.9e-39	Emiliania huxleyi CCMP1516	Eukaryota;Haptista;Haptophyta;Prymnesiophyceae	48.8438	FOREIGN	XP_023342125.1	Eurytemora affinis	38.4	3.1e-08	WP_119308896.1	Cohaesibacter haloalkalitolerans	39.1	1.9e-29	Cohaesibacter haloalkalitolerans	Bacteria;Proteobacteria;Alphaproteobacteria;Rhizobiales	XP_001744224.1	Ureukaryote
EGD82949	PTSG_03584	F2U608	Uncharacterized protein		PF00687	966	321	6	-0.012	0.592	0.667	0.401	KUK95043.1	50S ribosomal protein L1	36.4	1.3e-21	Thermotogales bacterium 46_20	Bacteria;Thermotogae;Thermotogae;Thermotogales	48.0919	FOREIGN	No_hits		No_hits	1	KUK95043.1	Thermotogales bacterium 46_20	36.4	1.3e-21	Thermotogales bacterium 46_20	Bacteria;Thermotogae;Thermotogae;Thermotogales		Ureukaryote
EGD73817	PTSG_05511	F2UBF1	40S ribosomal protein S21	F:structural constituent of ribosome; C:ribosome; P:translation	PF01249	264	87	3	0.231	0.575	0.798	0.404	XP_022456377.1	uncharacterized protein KUCA_T00000321001	59.5	2.2e-21	Kuraishia capsulata CBS 1993	Eukaryota;Opisthokonta;Fungi;Dikarya	47.5658	FOREIGN	No_hits		No_hits	1	XP_022456377.1	Kuraishia capsulata CBS 1993	59.5	2.2e-21	Kuraishia capsulata CBS 1993	Eukaryota;Opisthokonta;Fungi;Dikarya		Ureukaryote
EGD75787	PTSG_07905	F2UGN7	Uncharacterized protein		PF05167	1503	500	1	-0.068	0.638	0.728	0.411	XP_002292896.1	predicted protein	28	1.6e-39	Thalassiosira pseudonana CCMP1335	Eukaryota;Sar;Stramenopiles;Ochrophyta	47.1604	FOREIGN	No_hits		No_hits	1	PYO28760.1	Gemmatimonadetes bacterium	26.3	3.3e-21	Gemmatimonadetes bacterium	Bacteria;FCB group;Gemmatimonadetes;unclassified Gemmatimonadetes	XP_001742372.1	Ureukaryote
EGD82521	PTSG_03171	F2U4F5	Uncharacterized protein			1143	380	1	0.027	0.611	0.739	0.407	WP_019506765.1	alpha/beta hydrolase	26.9	5.7e-21	Pleurocapsa sp. PCC 7319	Bacteria;Terrabacteria group;Cyanobacteria/Melainabacteria group;Cyanobacteria	46.6138	FOREIGN	No_hits		No_hits	1	WP_019506765.1	Pleurocapsa sp. PCC 7319	26.9	5.7e-21	Pleurocapsa sp. PCC 7319	Bacteria;Terrabacteria group;Cyanobacteria/Melainabacteria group;Cyanobacteria	XP_001746463.1	Ureukaryote
EGD78721	PTSG_11770	F2TYP7	Uncharacterized protein	F:calcium ion binding; C:membrane; P:metal ion transport; F:metal ion transmembrane transporter activity; P:transmembrane transport	PF01544;PF13499	2607	868	10	0.017	0.592	0.7	0.396	GAY05205.1	Hypothetical protein PINS_013013	26.3	8.1e-31	Pythium insidiosum	Eukaryota;Sar;Stramenopiles;Oomycota	46.5964	FOREIGN	No_hits		No_hits	1	WP_026994468.1	Flectobacillus major	29.2	5.8e-21	Flectobacillus major	Bacteria;FCB group;Bacteroidetes/Chlorobi group;Bacteroidetes		Ureukaryote
EGD74162	PTSG_12407	F2UC55	Uncharacterized protein	F:lyase activity	PF01081	1815	604	15	0.006	0.599	0.675	0.483	OLP91570.1	2-dehydro-3-deoxy-6-phosphogalactonate aldolase	44.3	5.7e-108	Symbiodinium microadriaticum	Eukaryota;Sar;Alveolata;Dinophyceae	45.6462	FOREIGN	No_hits		No_hits	1	ODS53129.1	Acidobacteria bacterium SCN 69-37	34.4	1.5e-20	Acidobacteria bacterium SCN 69-37	Bacteria;Acidobacteria;unclassified Acidobacteria;unclassified Acidobacteria (miscellaneous)		Ureukaryote
EGD82196	PTSG_02868	F2U3K2	Uncharacterized protein			1839	612	1	0.057	0.57	0.653	0.399	XP_005757273.1	hypothetical protein EMIHUDRAFT_220626	44.3	1.6e-20	Emiliania huxleyi CCMP1516	Eukaryota;Haptista;Haptophyta;Prymnesiophyceae	45.5817	FOREIGN	No_hits		No_hits	1	XP_005757273.1	Emiliania huxleyi CCMP1516	44.3	1.6e-20	Emiliania huxleyi CCMP1516	Eukaryota;Haptista;Haptophyta;Prymnesiophyceae		Ureukaryote
EGD77931	PTSG_09566	F2ULD2	Uncharacterized protein	F:catalytic activity	PF01230	375	124	1	0.072	0.591	0.773	0.417	XP_026193149.1	adenylylsulfatase HINT3	67.1	6.4e-22	Cyclospora cayetanensis	Eukaryota;Sar;Alveolata;Apicomplexa	45.5817	FOREIGN	No_hits		No_hits	1	XP_002506803.1	Micromonas commoda	62.7	1.6e-20	Micromonas commoda	Eukaryota;Viridiplantae;Chlorophyta;Mamiellophyceae	XP_001745633.1	Ureukaryote
EGD74958	PTSG_07184	F2UE88	Heat shock protein		PF00011	417	138	0	0.172	0.621	0.947	0.395	OQX84638.1	hypothetical protein B6D63_04060	45.2	1.7e-20	Candidatus Latescibacteria bacterium 4484_7	Bacteria;FCB group;Candidatus Latescibacteria;unclassified Candidatus Latescibacteria	45.5211	FOREIGN	No_hits		No_hits	1	OQX84638.1	Candidatus Latescibacteria bacterium 4484_7	45.2	1.7e-20	Candidatus Latescibacteria bacterium 4484_7	Bacteria;FCB group;Candidatus Latescibacteria;unclassified Candidatus Latescibacteria		Ureukaryote
EGD74938	PTSG_07162	F2UE88	Heat shock protein		PF00011	417	138	0	0.184	0.618	0.939	0.332	OQX84638.1	hypothetical protein B6D63_04060	45.2	1.7e-20	Candidatus Latescibacteria bacterium 4484_7	Bacteria;FCB group;Candidatus Latescibacteria;unclassified Candidatus Latescibacteria	45.5211	FOREIGN	No_hits		No_hits	1	OQX84638.1	Candidatus Latescibacteria bacterium 4484_7	45.2	1.7e-20	Candidatus Latescibacteria bacterium 4484_7	Bacteria;FCB group;Candidatus Latescibacteria;unclassified Candidatus Latescibacteria		Ureukaryote
EGD74346	PTSG_06356	F2UCN9	Uncharacterized protein	F:protein binding	PF13360	1524	507	0	-0.132	0.642	0.766	0.334	WP_054469159.1	hypothetical protein	29.8	1.7e-20	Planktothricoides sp. SR001	Bacteria;Terrabacteria group;Cyanobacteria/Melainabacteria group;Cyanobacteria	45.5211	FOREIGN	No_hits		No_hits	1	WP_054469159.1	Planktothricoides sp. SR001	29.8	1.7e-20	Planktothricoides sp. SR001	Bacteria;Terrabacteria group;Cyanobacteria/Melainabacteria group;Cyanobacteria		Ureukaryote
EGD79925	PTSG_10207	F2UQM0	Uncharacterized protein		PF04321	1389	462	3	0.001	0.586	0.587	0.354	RJP29968.1	SDR family oxidoreductase	31.7	2e-20	Candidatus Omnitrophica bacterium	Bacteria;PVC group;Candidatus Omnitrophica;unclassified Candidatus Omnitrophica	45.3586	FOREIGN	No_hits		No_hits	1	RJP29968.1	Candidatus Omnitrophica bacterium	31.7	2e-20	Candidatus Omnitrophica bacterium	Bacteria;PVC group;Candidatus Omnitrophica;unclassified Candidatus Omnitrophica		Ureukaryote
EGD78085	PTSG_08963	F2ULT6	Uncharacterized protein		PF18599	798	265	5	-0.019	0.582	0.738	0.376	GAX24004.1	hypothetical protein FisN_26Lh069	36.2	1.6e-30	Fistulifera solaris	Eukaryota;Sar;Stramenopiles;Ochrophyta	45.3586	FOREIGN	No_hits		No_hits	1	WP_116034808.1	Rhodohalobacter sp. SW132	32.4	2e-20	Rhodohalobacter sp. SW132	Bacteria;FCB group;Bacteroidetes/Chlorobi group;Balneolaeota		Ureukaryote
EGD82232	PTSG_02903	F2U3N8	Uncharacterized protein	C:membrane; P:metal ion transport; F:metal ion transmembrane transporter activity; P:transmembrane transport	PF02535	852	283	5	-0.014	0.614	0.773	0.43	OUT45906.1	hypothetical protein CBB69_08210	30.7	2.1e-20	Phycisphaera sp. TMED9	Bacteria;PVC group;Planctomycetes;Phycisphaerae	45.3098	FOREIGN	No_hits		No_hits	1	OUT45906.1	Phycisphaera sp. TMED9	30.7	2.1e-20	Phycisphaera sp. TMED9	Bacteria;PVC group;Planctomycetes;Phycisphaerae		Ureukaryote
EGD78771	PTSG_01748	F2TYU7	Uncharacterized protein			1701	566	0	0.031	0.587	0.67	0.388	OGP24947.1	hypothetical protein A2X99_02695	28.2	2.4e-23	Deltaproteobacteria bacterium GWB2_55_19	Bacteria;Proteobacteria;delta/epsilon subdivisions;Deltaproteobacteria	44.8886	INDETERMINATE	No_hits		No_hits	1	WP_073566079.1	Archangium sp. Cb G35	27	3.2e-20	Archangium sp. Cb G35	Bacteria;Proteobacteria;delta/epsilon subdivisions;Deltaproteobacteria
EGD83466	PTSG_04074	F2U6I4	Uncharacterized protein		PF04488	1308	435	1	-0.012	0.582	0.663	0.449	WP_027557033.1	hypothetical protein	37.9	1.5e-30	Bradyrhizobium sp. Cp5.3	Bacteria;Proteobacteria;Alphaproteobacteria;Rhizobiales	44.6246	INDETERMINATE	PAA49603.1	Macrostomum lignano	26.6	3.6e-11	WP_027557033.1	Bradyrhizobium sp. Cp5.3	37.9	1.5e-30	Bradyrhizobium sp. Cp5.3	Bacteria;Proteobacteria;Alphaproteobacteria;Rhizobiales
EGD82024	PTSG_11909	F2U330	Uncharacterized protein	F:protein binding	PF13516	3048	1015	10	0.012	0.601	0.713	0.344	WP_046935409.1	hypothetical protein	32.9	5.7e-20	Xanthomonas euvesicatoria	Bacteria;Proteobacteria;Gammaproteobacteria;Xanthomonadales	44.3112	INDETERMINATE	No_hits		No_hits	1	WP_046935409.1	Xanthomonas euvesicatoria	32.9	5.7e-20	Xanthomonas euvesicatoria	Bacteria;Proteobacteria;Gammaproteobacteria;Xanthomonadales
EGD73269	PTSG_04983	F2U966	Uncharacterized protein			1239	412	1	-0.063	0.603	0.751	0.358	WP_052402133.1	class I SAM-dependent methyltransferase	31.7	6.8e-20	Roseomonas aerilata	Bacteria;Proteobacteria;Alphaproteobacteria;Rhodospirillales	44.1348	INDETERMINATE	No_hits		No_hits	1	WP_052402133.1	Roseomonas aerilata	31.7	6.8e-20	Roseomonas aerilata	Bacteria;Proteobacteria;Alphaproteobacteria;Rhodospirillales
EGD78992	PTSG_01963	F2TZG8	Uncharacterized protein	F:hydrolase activity	PF00293	657	218	0	-0.012	0.67	0.745	0.309	WP_097147299.1	NUDIX domain-containing protein	41.3	8e-20	Pseudooceanicola antarcticus	Bacteria;Proteobacteria;Alphaproteobacteria;Rhodobacterales	43.9723	INDETERMINATE	No_hits		No_hits	1	WP_097147299.1	Pseudooceanicola antarcticus	41.3	8e-20	Pseudooceanicola antarcticus	Bacteria;Proteobacteria;Alphaproteobacteria;Rhodobacterales
EGD78074	PTSG_08953	F2ULS5	Uncharacterized protein			660	219	5	-0.074	0.613	0.837	0.377	GBG29468.1	Hypothetical Protein FCC1311_056892	45.9	5.5e-37	Hondaea fermentalgiana	Eukaryota;Sar;Stramenopiles;Bigyra	43.9723	INDETERMINATE	No_hits		No_hits	1	KOO22293.1	Chrysochromulina sp. CCMP291	36.4	8e-20	Chrysochromulina sp. CCMP291	Eukaryota;Haptista;Haptophyta;Prymnesiophyceae	XP_001750556.1
EGD78996	PTSG_11814	F2TZH2	Uncharacterized protein	F:structural molecule activity; F:iron-sulfur cluster binding; P:protein maturation by iron-sulfur cluster transfer	PF01521	687	228	4	-0.022	0.573	0.594	0.44	ORY25103.1	iron-sulfur cluster assembly accessory protein	43.6	8.4e-20	Rhizoclosmatium globosum	Eukaryota;Opisthokonta;Fungi;Fungi incertae sedis	43.9235	INDETERMINATE	No_hits		No_hits	1	WP_078708279.1	Consotaella salsifontis	46.6	8.4e-20	Consotaella salsifontis	Bacteria;Proteobacteria;Alphaproteobacteria;Rhizobiales
EGD82882	PTSG_03512	F2U5U1	Uncharacterized protein			1197	398	5	-0.003	0.584	0.684	0.323	XP_002181433.1	predicted protein	33.3	3.8e-20	Phaeodactylum tricornutum CCAP 1055/1	Eukaryota;Sar;Stramenopiles;Ochrophyta	43.8999	INDETERMINATE	No_hits		No_hits	1	XP_002179276.1	Phaeodactylum tricornutum CCAP 1055/1	37	8.6e-20	Phaeodactylum tricornutum CCAP 1055/1	Eukaryota;Sar;Stramenopiles;Ochrophyta
EGD77767	PTSG_08856	F2UKW8	Uncharacterized protein	F:protein binding	PF13360	1632	543	0	-0.064	0.632	0.747	0.366	PKN44389.1	hypothetical protein CVU59_11740	28.8	8.9e-20	Deltaproteobacteria bacterium HGW-Deltaproteobacteria-17	Bacteria;Proteobacteria;delta/epsilon subdivisions;Deltaproteobacteria	43.8657	INDETERMINATE	No_hits		No_hits	1	PKN44389.1	Deltaproteobacteria bacterium HGW-Deltaproteobacteria-17	28.8	8.9e-20	Deltaproteobacteria bacterium HGW-Deltaproteobacteria-17	Bacteria;Proteobacteria;delta/epsilon subdivisions;Deltaproteobacteria
EGD77797	PTSG_08887	F2UKZ8	Uncharacterized protein		PF10294	1245	414	0	-0.049	0.608	0.723	0.405	KOO35639.1	tRNA methyltransferase 10-like a-like protein	33.7	8.9e-20	Chrysochromulina sp. CCMP291	Eukaryota;Haptista;Haptophyta;Prymnesiophyceae	43.8657	INDETERMINATE	No_hits		No_hits	1	KOO35639.1	Chrysochromulina sp. CCMP291	33.7	8.9e-20	Chrysochromulina sp. CCMP291	Eukaryota;Haptista;Haptophyta;Prymnesiophyceae	XP_001742221.1
EGD81039	PTSG_10982	F2USD0	Uncharacterized protein		PF02698	585	194	3	0.047	0.575	0.47	0.386	PXF49190.1	hypothetical protein BWQ96_00979	36.4	2.2e-21	Gracilariopsis chorda	Eukaryota;Rhodophyta;Florideophyceae;Rhodymeniophycidae	43.5668	INDETERMINATE	No_hits		No_hits	1	XP_013935635.1	Ogataea parapolymorpha DL-1	38.7	1.2e-19	Ogataea parapolymorpha DL-1	Eukaryota;Opisthokonta;Fungi;Dikarya
EGD72095	PTSG_00109	F2TVJ9	Uncharacterized protein	C:mitochondrial inner membrane; F:transmembrane transporter activity; P:transmembrane transport	PF00153	693	230	7	0.006	0.587	0.732	0.398	XP_005787421.1	mitochondrial carrier protein	54.7	9.9e-61	Emiliania huxleyi CCMP1516	Eukaryota;Haptista;Haptophyta;Prymnesiophyceae	43.5107	INDETERMINATE	XP_020895832.1	Exaiptasia pallida	43.6	7.8e-42	XP_005787421.1	Emiliania huxleyi CCMP1516	54.7	9.9e-61	Emiliania huxleyi CCMP1516	Eukaryota;Haptista;Haptophyta;Prymnesiophyceae
EGD74971	PTSG_12548	F2UEC1	Uncharacterized protein	F:FAD binding	PF01494	1119	372	2	0.011	0.616	0.69	0.304	WP_078868889.1	FAD-binding protein	30.3	1.4e-19	Streptomyces sp. NRRL B-1347	Bacteria;Terrabacteria group;Actinobacteria;Actinobacteria	43.4126	INDETERMINATE	No_hits		No_hits	1	WP_078868889.1	Streptomyces sp. NRRL B-1347	30.3	1.4e-19	Streptomyces sp. NRRL B-1347	Bacteria;Terrabacteria group;Actinobacteria;Actinobacteria
EGD74621	PTSG_05986	F2UDC6	Uncharacterized protein	F:peptide-aspartate beta-dioxygenase activity; P:peptidyl-aspartic acid hydroxylation	PF05118	954	317	1	0.03	0.631	0.848	0.369	WP_111593356.1	aspartyl/asparaginyl beta-hydroxylase domain-containing protein	40.5	1.8e-36	Chitinophaga dinghuensis	Bacteria;FCB group;Bacteroidetes/Chlorobi group;Bacteroidetes	43.2566	INDETERMINATE	XP_015754678.1	Acropora digitifera	33.3	1.1e-17	WP_111593356.1	Chitinophaga dinghuensis	40.5	1.8e-36	Chitinophaga dinghuensis	Bacteria;FCB group;Bacteroidetes/Chlorobi group;Bacteroidetes
EGD75697	PTSG_07814	F2UGE7	Uncharacterized protein		PF00059;PF11721	6744	2247	7	-0.015	0.624	0.743	0.343	WP_088253682.1	hypothetical protein	30.3	1.7e-19	Fimbriiglobus ruber	Bacteria;PVC group;Planctomycetes;Planctomycetia	43.2185	INDETERMINATE	No_hits		No_hits	1	WP_088253682.1	Fimbriiglobus ruber	30.3	1.7e-19	Fimbriiglobus ruber	Bacteria;PVC group;Planctomycetes;Planctomycetia
EGD75536	PTSG_06606	F2UFG8	Uncharacterized protein			588	195	2	0.009	0.591	0.75	0.334	GAX09259.1	hypothetical protein FisN_17Lh269	33.3	2.7e-19	Fistulifera solaris	Eukaryota;Sar;Stramenopiles;Ochrophyta	42.7559	INDETERMINATE	No_hits		No_hits	1	GAX09259.1	Fistulifera solaris	33.3	2.7e-19	Fistulifera solaris	Eukaryota;Sar;Stramenopiles;Ochrophyta
EGD81591	PTSG_02306	F2U1T9	Uncharacterized protein	F:metal ion binding	PF13086;PF13087;PF00642	2463	820	2	0.034	0.6	0.721	0.35	OLP96758.1	Regulator of nonsense transcripts 1	26.9	3.1e-32	Symbiodinium microadriaticum	Eukaryota;Sar;Alveolata;Dinophyceae	42.6505	INDETERMINATE	No_hits		No_hits	1	WP_047797754.1	Pedobacter sp. BMA	24.7	3e-19	Pedobacter sp. BMA	Bacteria;FCB group;Bacteroidetes/Chlorobi group;Bacteroidetes
EGD83679	PTSG_04285	F2U747	Uncharacterized protein			1233	410	8	0.035	0.567	0.668	0.395	XP_005779185.1	hypothetical protein EMIHUDRAFT_236565	35	1e-23	Emiliania huxleyi CCMP1516	Eukaryota;Haptista;Haptophyta;Prymnesiophyceae	42.5253	INDETERMINATE	No_hits		No_hits	1	WP_082627643.1	Chthonomonas calidirosea	47.7	3.4e-19	Chthonomonas calidirosea	Bacteria;Terrabacteria group;Armatimonadetes;Chthonomonadetes
EGD73581	PTSG_05290	F2UA06	Arginine kinase	F:kinase activity	PF00217;PF02807	2586	861	2	-0.052	0.621	0.743	0.411	CEM29440.1	unnamed protein product	80.1	2e-162	Vitrella brassicaformis CCMP3155	Eukaryota;Sar;Alveolata;Colpodellida	42.1915	INDETERMINATE	ABH10968.1	Aphrocallistes beatrix	55.8	9.9e-114	PLX35224.1	Rhizobiales bacterium	65.5	4.7e-132	Rhizobiales bacterium	Bacteria;Proteobacteria;Alphaproteobacteria;Rhizobiales
EGD74442	PTSG_05807	F2UCU7	Uncharacterized protein			2985	994	5	-0.093	0.628	0.789	0.346	POY75479.1	hypothetical protein BMF94_1381	34.9	3.4e-25	Rhodotorula taiwanensis	Eukaryota;Opisthokonta;Fungi;Dikarya	42.1805	INDETERMINATE	No_hits		No_hits	1	WP_089885582.1	Citreimonas salinaria	31.3	4.8e-19	Citreimonas salinaria	Bacteria;Proteobacteria;Alphaproteobacteria;Rhodobacterales
EGD77260	PTSG_08354	F2UJG1	Uncharacterized protein		PF01936	1896	631	1	-0.004	0.659	0.825	0.298	WP_069564783.1	NYN domain-containing protein	34.5	5.2e-19	Pseudomonas sp. 1D4	Bacteria;Proteobacteria;Gammaproteobacteria;Pseudomonadales	42.1005	INDETERMINATE	No_hits		No_hits	1	WP_069564783.1	Pseudomonas sp. 1D4	34.5	5.2e-19	Pseudomonas sp. 1D4	Bacteria;Proteobacteria;Gammaproteobacteria;Pseudomonadales
EGD83683	PTSG_04288	F2U751	Uncharacterized protein			2526	841	1	0.034	0.649	0.792	0.43	WP_069564783.1	NYN domain-containing protein	36.5	5.3e-19	Pseudomonas sp. 1D4	Bacteria;Proteobacteria;Gammaproteobacteria;Pseudomonadales	42.0814	INDETERMINATE	No_hits		No_hits	1	WP_069564783.1	Pseudomonas sp. 1D4	36.5	5.3e-19	Pseudomonas sp. 1D4	Bacteria;Proteobacteria;Gammaproteobacteria;Pseudomonadales
EGD72531	PTSG_00554	F2TWT5	Uncharacterized protein	F:nucleic acid binding; F:ATP binding	PF00270;PF00271	1929	642	7	0.026	0.617	0.69	0.327	CEL97128.1	unnamed protein product	25.3	2.7e-23	Vitrella brassicaformis CCMP3155	Eukaryota;Sar;Alveolata;Colpodellida	42.0814	INDETERMINATE	No_hits		No_hits	1	WP_116976125.1	Chitinophaga sp. GDMCC 1.1288	26.1	5.3e-19	Chitinophaga sp. GDMCC 1.1288	Bacteria;FCB group;Bacteroidetes/Chlorobi group;Bacteroidetes
EGD76057	PTSG_00767	F2TXE8	Uncharacterized protein			534	177	2	0.027	0.614	0.745	0.358	WP_008688888.1	DUF1791 domain-containing protein, partial	45.7	3.8e-20	Rhodopirellula sallentina	Bacteria;PVC group;Planctomycetes;Planctomycetia	42.0444	INDETERMINATE	No_hits		No_hits	1	WP_099262120.1	Rhodopirellula bahusiensis	43.2	5.5e-19	Rhodopirellula bahusiensis	Bacteria;PVC group;Planctomycetes;Planctomycetia
EGD80597	PTSG_01186	F2U123	Uncharacterized protein	F:sulfotransferase activity; C:integral component of membrane		1092	363	1	0.022	0.618	0.745	0.325	OLQ05989.1	hypothetical protein AK812_SmicGene10751	35.7	4.1e-21	Symbiodinium microadriaticum	Eukaryota;Sar;Alveolata;Dinophyceae	41.862	INDETERMINATE	No_hits		No_hits	1	XP_002183692.1	Phaeodactylum tricornutum CCAP 1055/1	33	6.6e-19	Phaeodactylum tricornutum CCAP 1055/1	Eukaryota;Sar;Stramenopiles;Ochrophyta
EGD75041	PTSG_07267	F2UEJ1	Uncharacterized protein			2226	741	8	0.077	0.589	0.771	0.349	RIK84582.1	hypothetical protein DCC68_01095	30.1	1e-18	Planctomycetes bacterium	Bacteria;PVC group;Planctomycetes;unclassified Planctomycetes	41.4465	INDETERMINATE	No_hits		No_hits	1	RIK84582.1	Planctomycetes bacterium	30.1	1e-18	Planctomycetes bacterium	Bacteria;PVC group;Planctomycetes;unclassified Planctomycetes
EGD75043	PTSG_06700	F2UEJ3	Uncharacterized protein			1809	602	6	0.073	0.579	0.718	0.392	WP_035367395.1	hypothetical protein, partial	27.1	1.1e-18	Dolichospermum circinale	Bacteria;Terrabacteria group;Cyanobacteria/Melainabacteria group;Cyanobacteria	41.3512	INDETERMINATE	No_hits		No_hits	1	WP_035367395.1	Dolichospermum circinale	27.1	1.1e-18	Dolichospermum circinale	Bacteria;Terrabacteria group;Cyanobacteria/Melainabacteria group;Cyanobacteria
EGD82435	PTSG_03081	F2U469	Uncharacterized protein	F:protein binding; P:intracellular signal transduction	PF03607;PF06041	2997	998	11	0	0.592	0.687	0.389	WP_068515080.1	DUF924 domain-containing protein	38.4	1.4e-18	Leptolyngbya sp. O-77	Bacteria;Terrabacteria group;Cyanobacteria/Melainabacteria group;Cyanobacteria	41.1101	INDETERMINATE	No_hits		No_hits	1	WP_068515080.1	Leptolyngbya sp. O-77	38.4	1.4e-18	Leptolyngbya sp. O-77	Bacteria;Terrabacteria group;Cyanobacteria/Melainabacteria group;Cyanobacteria
EGD74167	PTSG_06174	F2UC60	Taurine catabolism dioxygenase TauD	F:oxidoreductase activity; P:oxidation-reduction process	PF02668	489	162	0	-0.023	0.621	0.354	0.38	WP_014798072.1	TauD/TfdA family dioxygenase	41.3	7e-29	Bernardetia litoralis	Bacteria;FCB group;Bacteroidetes/Chlorobi group;Bacteroidetes	41.0411	INDETERMINATE	No_hits		No_hits	1	WP_112869944.1	Francisella sp. FDC440	39.1	1.5e-18	Francisella sp. FDC440	Bacteria;Proteobacteria;Gammaproteobacteria;Thiotrichales
EGD78445	PTSG_09140	F2UMU6	Uncharacterized protein			1293	430	1	-0.003	0.598	0.693	0.344	XP_002179276.1	predicted protein	27.8	1.7e-18	Phaeodactylum tricornutum CCAP 1055/1	Eukaryota;Sar;Stramenopiles;Ochrophyta	40.9159	INDETERMINATE	No_hits		No_hits	1	XP_002179276.1	Phaeodactylum tricornutum CCAP 1055/1	27.8	1.7e-18	Phaeodactylum tricornutum CCAP 1055/1	Eukaryota;Sar;Stramenopiles;Ochrophyta
EGD79571	PTSG_10420	F2UPL6	Uncharacterized protein		PF00583	597	198	0	0.009	0.652	0.832	0.274	WP_020596428.1	GNAT family N-acetyltransferase	32.1	1.8e-18	Spirosoma panaciterrae	Bacteria;FCB group;Bacteroidetes/Chlorobi group;Bacteroidetes	40.8587	INDETERMINATE	No_hits		No_hits	1	WP_020596428.1	Spirosoma panaciterrae	32.1	1.8e-18	Spirosoma panaciterrae	Bacteria;FCB group;Bacteroidetes/Chlorobi group;Bacteroidetes
EGD75083	PTSG_06739	F2UEN3	Histone-lysine N-methyltransferase, H3 lysine-79 specific (EC 2.1.1.43) (Histone H3-K79 methyltransferase)	F:histone methyltransferase activity (H3-K79 specific); P:histone H3-K79 methylation; P:regulation of cell cycle	PF08123	963	320	1	-0.029	0.577	0.657	0.427	GBG29524.1	Histone-lysine N-methyltransferase, H3 lysine-79 specific	41.5	7.3e-30	Hondaea fermentalgiana	Eukaryota;Sar;Stramenopiles;Bigyra	40.6581	INDETERMINATE	No_hits		No_hits	1	OGK15144.1	Candidatus Roizmanbacteria bacterium RIFCSPHIGHO2_01_FULL_39_12c	31.5	2.2e-18	Candidatus Roizmanbacteria bacterium RIFCSPHIGHO2_01_FULL_39_12c	Bacteria;unclassified Bacteria;Bacteria candidate phyla;Patescibacteria group
EGD82118	PTSG_02793	F2U3C4	Uncharacterized protein	F:ATP binding	PF02786	4356	1451	15	-0.033	0.622	0.759	0.319	WP_106094244.1	pyruvate carboxylase	68.5	3.5e-18	Enhygromyxa salina	Bacteria;Proteobacteria;delta/epsilon subdivisions;Deltaproteobacteria	40.1938	INDETERMINATE	No_hits		No_hits	1	WP_106094244.1	Enhygromyxa salina	68.5	3.5e-18	Enhygromyxa salina	Bacteria;Proteobacteria;delta/epsilon subdivisions;Deltaproteobacteria
EGD75193	PTSG_06846	F2UEZ3	Uncharacterized protein	F:catalytic activity		2247	748	19	-0.036	0.596	0.688	0.352	WP_081985227.1	Tat pathway signal protein	27.9	4e-18	Sphingomonas sp. 35-24ZXX	Bacteria;Proteobacteria;Alphaproteobacteria;Sphingomonadales	40.0602	INDETERMINATE	No_hits		No_hits	1	WP_081985227.1	Sphingomonas sp. 35-24ZXX	27.9	4e-18	Sphingomonas sp. 35-24ZXX	Bacteria;Proteobacteria;Alphaproteobacteria;Sphingomonadales
EGD73178	PTSG_04891	F2U8X5	Notch			14508	4835	10	0.017	0.599	0.694	0.399	PKL94869.1	hypothetical protein CVV18_07570, partial	23.2	4e-18	Gammaproteobacteria bacterium HGW-Gammaproteobacteria-8	Bacteria;Proteobacteria;Gammaproteobacteria;unclassified Gammaproteobacteria	40.0602	INDETERMINATE	No_hits		No_hits	1	PKL94869.1	Gammaproteobacteria bacterium HGW-Gammaproteobacteria-8	23.2	4e-18	Gammaproteobacteria bacterium HGW-Gammaproteobacteria-8	Bacteria;Proteobacteria;Gammaproteobacteria;unclassified Gammaproteobacteria
EGD74924	PTSG_12537	F2UE74	Uncharacterized protein	P:phosphorelay signal transduction system; F:protein dimerization activity	PF00072	2295	764	15	-0.027	0.594	0.694	0.357	WP_051304846.1	response regulator	33.8	4.1e-18	Chitinilyticum litopenaei	Bacteria;Proteobacteria;Betaproteobacteria;Neisseriales	40.0355	INDETERMINATE	No_hits		No_hits	1	WP_051304846.1	Chitinilyticum litopenaei	33.8	4.1e-18	Chitinilyticum litopenaei	Bacteria;Proteobacteria;Betaproteobacteria;Neisseriales
EGD74793	PTSG_07026	F2UDU3	Uncharacterized protein	F:ubiquitin-protein transferase activity; F:ATP binding; P:protein ubiquitination; F:ATPase activity	PF07728;PF04564;PF00092	25929	8642	10	-0.003	0.581	0.665	0.328	GBG29381.1	Dynein heavy chain, cytoplasmic	24	3e-45	Hondaea fermentalgiana	Eukaryota;Sar;Stramenopiles;Bigyra	40.0312	INDETERMINATE	KOX74608.1	Melipona quadrifasciata	24.9	1.7e-24	PNH11581.1	Tetrabaena socialis	24.3	7e-42	Tetrabaena socialis	Eukaryota;Viridiplantae;Chlorophyta;core chlorophytes
EGD77891	PTSG_09525	F2UL92	Uncharacterized protein	F:serine-type endopeptidase activity; F:serine-type exopeptidase activity	PF02897	531	176	5	0.048	0.58	0.712	0.36	ETI37171.1	hypothetical protein F443_16833	34.8	2.8e-23	Phytophthora parasitica P1569	Eukaryota;Sar;Stramenopiles;Oomycota	39.3797	INDETERMINATE	No_hits		No_hits	1	OJV46200.1	Chryseobacterium sp. 39-10	31.4	7.9e-18	Chryseobacterium sp. 39-10	Bacteria;FCB group;Bacteroidetes/Chlorobi group;Bacteroidetes
EGD73210	PTSG_04924	F2U907	Phosphoglycerate mutase		PF00300	918	305	2	0.078	0.611	0.689	0.425	PXF46710.1	Phosphoglycerate mutase-like protein 1	40.4	6.1e-26	Gracilariopsis chorda	Eukaryota;Rhodophyta;Florideophyceae;Rhodymeniophycidae	39.3671	INDETERMINATE	No_hits		No_hits	1	KIK05322.1	Laccaria amethystina LaAM-08-1	31.3	8e-18	Laccaria amethystina LaAM-08-1	Eukaryota;Opisthokonta;Fungi;Dikarya
EGD81912	PTSG_02597	F2U2R8	Uncharacterized protein			2187	728	3	-0.052	0.599	0.703	0.336	XP_005762521.1	Roco2, Roco family protein	39.1	8.6e-18	Emiliania huxleyi CCMP1516	Eukaryota;Haptista;Haptophyta;Prymnesiophyceae	39.2948	INDETERMINATE	No_hits		No_hits	1	XP_005762521.1	Emiliania huxleyi CCMP1516	39.1	8.6e-18	Emiliania huxleyi CCMP1516	Eukaryota;Haptista;Haptophyta;Prymnesiophyceae
EGD77730	PTSG_08821	F2UKT1	Uncharacterized protein			897	298	4	-0.07	0.573	0.689	0.364	PYK67826.1	hypothetical protein DME45_09545	33	1e-17	Verrucomicrobia bacterium	Bacteria;PVC group;Verrucomicrobia;unclassified Verrucomicrobia	39.1439	INDETERMINATE	No_hits		No_hits	1	PYK67826.1	Verrucomicrobia bacterium	33	1e-17	Verrucomicrobia bacterium	Bacteria;PVC group;Verrucomicrobia;unclassified Verrucomicrobia
EGD82778	PTSG_03428	F2U562	Uncharacterized protein	F:protein binding; P:signal transduction; F:kinase activity	PF00023;PF00294;PF13676	3120	1039	21	-0.045	0.57	0.64	0.425	WP_071104540.1	ribokinase	31.5	9.4e-18	Moorea producens	Bacteria;Terrabacteria group;Cyanobacteria/Melainabacteria group;Cyanobacteria	38.9616	INDETERMINATE	No_hits		No_hits	1	PZO58317.1	Phormidesmis priestleyi	31.2	1.2e-17	Phormidesmis priestleyi	Bacteria;Terrabacteria group;Cyanobacteria/Melainabacteria group;Cyanobacteria
EGD79237	PTSG_09958	F2UNN2	Ribonuclease H	F:nucleic acid binding; F:RNA-DNA hybrid ribonuclease activity	PF13456	1104	367	1	-0.047	0.617	0.73	0.389	WP_029720604.1	bifunctional RNase H/acid phosphatase	43.5	1.3e-17	Saccharopolyspora rectivirgula	Bacteria;Terrabacteria group;Actinobacteria;Actinobacteria	38.8816	INDETERMINATE	No_hits		No_hits	1	WP_029720604.1	Saccharopolyspora rectivirgula	43.5	1.3e-17	Saccharopolyspora rectivirgula	Bacteria;Terrabacteria group;Actinobacteria;Actinobacteria	XP_001743679.1
EGD75863	PTSG_07978	F2UGW3	Uncharacterized protein			7314	2437	6	0.035	0.65	0.842	0.335	WP_063413788.1	hypothetical protein	27	3.3e-21	Prochlorococcus marinus	Bacteria;Terrabacteria group;Cyanobacteria/Melainabacteria group;Cyanobacteria	38.8816	INDETERMINATE	No_hits		No_hits	1	KZR78566.1	Prochlorococcus marinus str. MIT 1320	35.5	1.3e-17	Prochlorococcus marinus str. MIT 1320	Bacteria;Terrabacteria group;Cyanobacteria/Melainabacteria group;Cyanobacteria
EGD81484	PTSG_11850	F2U1I2	Uncharacterized protein		PF00078	3567	1188	1	0.053	0.658	0.798	0.314	AFI41156.1	reverse transcriptase	25.9	1.4e-17	Magnaporthe oryzae	Eukaryota;Opisthokonta;Fungi;Dikarya	38.8075	INDETERMINATE	No_hits		No_hits	1	AFI41156.1	Magnaporthe oryzae	25.9	1.4e-17	Magnaporthe oryzae	Eukaryota;Opisthokonta;Fungi;Dikarya
EGD76280	PTSG_00983	F2TY21	Uncharacterized protein	F:ATP binding; F:ATPase activity	PF07728	17166	5721	4	0.016	0.578	0.651	0.459	PNH11581.1	Midasin	24.5	5e-44	Tetrabaena socialis	Eukaryota;Viridiplantae;Chlorophyta;core chlorophytes	38.4508	INDETERMINATE	KOX74608.1	Melipona quadrifasciata	25.4	2.5e-27	PNH11581.1	Tetrabaena socialis	24.5	5e-44	Tetrabaena socialis	Eukaryota;Viridiplantae;Chlorophyta;core chlorophytes
EGD79437	PTSG_10001	F2UP82	Uncharacterized protein	F:protein binding		3324	1107	15	-0.064	0.611	0.728	0.35	KFE71949.1	hypothetical protein DB31_0210	37.2	2.2e-17	Hyalangium minutum	Bacteria;Proteobacteria;delta/epsilon subdivisions;Deltaproteobacteria	38.3555	INDETERMINATE	No_hits		No_hits	1	KFE71949.1	Hyalangium minutum	37.2	2.2e-17	Hyalangium minutum	Bacteria;Proteobacteria;delta/epsilon subdivisions;Deltaproteobacteria
EGD77314	PTSG_08409	F2UJL5	Uncharacterized protein			1158	385	9	0.037	0.562	0.669	0.412	XP_009043021.1	hypothetical protein AURANDRAFT_69028	27.2	2.3e-17	Aureococcus anophagefferens	Eukaryota;Sar;Stramenopiles;Pelagophyceae	38.311	INDETERMINATE	No_hits		No_hits	1	XP_009043021.1	Aureococcus anophagefferens	27.2	2.3e-17	Aureococcus anophagefferens	Eukaryota;Sar;Stramenopiles;Pelagophyceae
EGD81459	PTSG_02177	F2U1F7	Uncharacterized protein		PF05186;PF02342	2364	787	9	0.007	0.579	0.72	0.4	WP_111025055.1	TerD family protein	36.9	2.7e-17	Curtobacterium sp. MCBD17_040	Bacteria;Terrabacteria group;Actinobacteria;Actinobacteria	38.1507	INDETERMINATE	No_hits		No_hits	1	WP_111025055.1	Curtobacterium sp. MCBD17_040	36.9	2.7e-17	Curtobacterium sp. MCBD17_040	Bacteria;Terrabacteria group;Actinobacteria;Actinobacteria	XP_001744405.1
EGD75622	PTSG_06689	F2UFQ4	Uncharacterized protein		PF06739	2172	723	1	-0.032	0.632	0.661	0.449	OGP24947.1	hypothetical protein A2X99_02695	34.2	3.2e-25	Deltaproteobacteria bacterium GWB2_55_19	Bacteria;Proteobacteria;delta/epsilon subdivisions;Deltaproteobacteria	37.9808	INDETERMINATE	No_hits		No_hits	1	WP_051181449.1	Thermithiobacillus tepidarius	30.6	3.2e-17	Thermithiobacillus tepidarius	Bacteria;Proteobacteria;Acidithiobacillia;Acidithiobacillales
EGD73649	PTSG_05359	F2UA74	Uncharacterized protein		PF10242;PF00017	1794	597	9	0.061	0.591	0.697	0.379	XP_005762521.1	Roco2, Roco family protein	39.2	3.5e-17	Emiliania huxleyi CCMP1516	Eukaryota;Haptista;Haptophyta;Prymnesiophyceae	37.8912	INDETERMINATE	No_hits		No_hits	1	XP_005762521.1	Emiliania huxleyi CCMP1516	39.2	3.5e-17	Emiliania huxleyi CCMP1516	Eukaryota;Haptista;Haptophyta;Prymnesiophyceae
EGD75757	PTSG_07874	F2UGK7	Uncharacterized protein	F:potassium channel activity; C:membrane; P:potassium ion transmembrane transport	PF07885	1158	385	8	0.03	0.599	0.77	0.389	CBJ30152.1	Calcium-activated outward-rectifying potassium channel, putative	27.4	3.5e-18	Ectocarpus siliculosus	Eukaryota;Sar;Stramenopiles;Ochrophyta	37.5345	INDETERMINATE	No_hits		No_hits	1	XP_002183543.1	Phaeodactylum tricornutum CCAP 1055/1	29.1	5e-17	Phaeodactylum tricornutum CCAP 1055/1	Eukaryota;Sar;Stramenopiles;Ochrophyta
EGD76883	PTSG_08230	F2UID4	Uncharacterized protein		PF13649	1233	410	4	-0.014	0.611	0.727	0.407	WP_081417861.1	class I SAM-dependent methyltransferase	28.7	5.4e-17	Microcystis aeruginosa	Bacteria;Terrabacteria group;Cyanobacteria/Melainabacteria group;Cyanobacteria	37.4575	INDETERMINATE	No_hits		No_hits	1	WP_081417861.1	Microcystis aeruginosa	28.7	5.4e-17	Microcystis aeruginosa	Bacteria;Terrabacteria group;Cyanobacteria/Melainabacteria group;Cyanobacteria	XP_001750832.1
EGD75595	PTSG_06663	F2UFM7	Uncharacterized protein	F:hydrolase activity	PF07859	1266	421	2	0.023	0.619	0.762	0.34	GBG34597.1	Neutral cholesterol ester hydrolase 1	37.9	5.6e-46	Hondaea fermentalgiana	Eukaryota;Sar;Stramenopiles;Bigyra	37.4392	INDETERMINATE	No_hits		No_hits	1	PCJ35468.1	Moraxellaceae bacterium	29.8	5.5e-17	Moraxellaceae bacterium	Bacteria;Proteobacteria;Gammaproteobacteria;Pseudomonadales	XP_001744837.1
EGD79073	PTSG_02041	F2TZP9	Uncharacterized protein	F:beta-N-acetylhexosaminidase activity; F:protein binding; P:carbohydrate metabolic process	PF00728;PF02838	3180	1059	27	-0.047	0.615	0.719	0.34	KRT69504.1	glycoside hydrolase family protein	39.2	7.1e-122	candidate division NC10 bacterium CSP1-5	Bacteria;unclassified Bacteria;Bacteria candidate phyla;candidate division NC10	37.3662	INDETERMINATE	XP_020901811.1	Exaiptasia pallida	27.6	1.2e-105	KRT69504.1	candidate division NC10 bacterium CSP1-5	39.2	7.1e-122	candidate division NC10 bacterium CSP1-5	Bacteria;unclassified Bacteria;Bacteria candidate phyla;candidate division NC10
EGD76261	PTSG_00964	F2TY02	Uncharacterized protein	F:calcium ion binding	PF13499	1386	461	8	0.047	0.576	0.755	0.456	XP_009038101.1	hypothetical protein AURANDRAFT_64842	35.3	2.8e-46	Aureococcus anophagefferens	Eukaryota;Sar;Stramenopiles;Pelagophyceae	37.3522	INDETERMINATE	No_hits		No_hits	1	XP_002180336.1	Phaeodactylum tricornutum CCAP 1055/1	41.9	6e-17	Phaeodactylum tricornutum CCAP 1055/1	Eukaryota;Sar;Stramenopiles;Ochrophyta
EGD78097	PTSG_12820	F2ULU8	Uncharacterized protein	F:protein binding		5652	1883	7	-0.045	0.588	0.621	0.392	XP_007861256.1	hypothetical protein GLOTRDRAFT_69073	37.2	4.1e-19	Gloeophyllum trabeum ATCC 11539	Eukaryota;Opisthokonta;Fungi;Dikarya	37.0039	INDETERMINATE	No_hits		No_hits	1	XP_013957894.1	Trichoderma virens Gv29-8	31.1	8.5e-17	Trichoderma virens Gv29-8	Eukaryota;Opisthokonta;Fungi;Dikarya
EGD75449	PTSG_06522	F2UG21	Uncharacterized protein			1170	389	1	0.009	0.555	0.668	0.49	XP_005762521.1	Roco2, Roco family protein	43	8.7e-17	Emiliania huxleyi CCMP1516	Eukaryota;Haptista;Haptophyta;Prymnesiophyceae	36.9806	INDETERMINATE	No_hits		No_hits	1	XP_005762521.1	Emiliania huxleyi CCMP1516	43	8.7e-17	Emiliania huxleyi CCMP1516	Eukaryota;Haptista;Haptophyta;Prymnesiophyceae
EGD73499	PTSG_12274	F2UAT3	Uncharacterized protein	F:carbohydrate binding	PF11721	2697	898	2	-0.035	0.559	0.645	0.375	WP_086836501.1	hypothetical protein	39.4	9e-17	Nostoc sp. RF31Y	Bacteria;Terrabacteria group;Cyanobacteria/Melainabacteria group;Cyanobacteria	36.9467	INDETERMINATE	No_hits		No_hits	1	WP_086836501.1	Nostoc sp. RF31Y	39.4	9e-17	Nostoc sp. RF31Y	Bacteria;Terrabacteria group;Cyanobacteria/Melainabacteria group;Cyanobacteria
EGD81739	PTSG_02451	F2U287	Acylphosphatase (EC 3.6.1.7)		PF00708	342	113	0	0.145	0.581	0.769	0.318	XP_008911208.1	hypothetical protein PPTG_15672	52.3	2.2e-21	Phytophthora parasitica INRA-310	Eukaryota;Sar;Stramenopiles;Oomycota	36.8822	INDETERMINATE	No_hits		No_hits	1	CBW27119.1	Halobacteriovorax marinus SJ	43.6	9.6e-17	Halobacteriovorax marinus SJ	Bacteria;Proteobacteria;Oligoflexia;Bacteriovoracales
EGD82942	PTSG_03575	F2U601	Uncharacterized protein	F:electron transfer activity; F:protein disulfide oxidoreductase activity; P:cell redox homeostasis	PF00462	360	119	2	0.154	0.597	0.828	0.396	ORX71518.1	glutaredoxin-1	50	4.1e-18	Linderina pennispora	Eukaryota;Opisthokonta;Fungi;Fungi incertae sedis	36.8414	INDETERMINATE	No_hits		No_hits	1	GBF91717.1	Raphidocelis subcapitata	48.5	1e-16	Raphidocelis subcapitata	Eukaryota;Viridiplantae;Chlorophyta;core chlorophytes
EGD80193	PTSG_13111	F2UR90	Uncharacterized protein	F:transposase activity; P:transposition, DNA-mediated; F:sequence-specific DNA binding	PF03184;PF01527;PF03221	1392	463	0	-0.052	0.553	0.617	0.354	OEU06700.1	DDE-domain-containing protein	39.2	1.1e-61	Fragilariopsis cylindrus CCMP1102	Eukaryota;Sar;Stramenopiles;Ochrophyta	36.8414	INDETERMINATE	EFX68856.1	Daphnia pulex	31.7	1.1e-45	OEU06700.1	Fragilariopsis cylindrus CCMP1102	39.2	1.1e-61	Fragilariopsis cylindrus CCMP1102	Eukaryota;Sar;Stramenopiles;Ochrophyta
EGD74213	PTSG_06224	F2UCA6	Uncharacterized protein			786	261	4	0.005	0.562	0.657	0.39	XP_002179437.1	predicted protein	31.9	1.3e-16	Phaeodactylum tricornutum CCAP 1055/1	Eukaryota;Sar;Stramenopiles;Ochrophyta	36.579	INDETERMINATE	No_hits		No_hits	1	XP_002179437.1	Phaeodactylum tricornutum CCAP 1055/1	31.9	1.3e-16	Phaeodactylum tricornutum CCAP 1055/1	Eukaryota;Sar;Stramenopiles;Ochrophyta
EGD74161	PTSG_12406	F2UC54	Uncharacterized protein	F:kinase activity	PF00217;PF02807	1581	526	5	-0.011	0.617	0.772	0.377	CEM29440.1	unnamed protein product	71.8	4e-142	Vitrella brassicaformis CCMP3155	Eukaryota;Sar;Alveolata;Colpodellida	36.5626	INDETERMINATE	ABH10968.1	Aphrocallistes beatrix	53.8	2.8e-103	PIE06467.1	Rhodobacterales bacterium	59.4	3.7e-119	Rhodobacterales bacterium	Bacteria;Proteobacteria;Alphaproteobacteria;Rhodobacterales
EGD74176	PTSG_06184	F2UC69	Uncharacterized protein	F:oxidoreductase activity; P:oxidation-reduction process	PF02668	858	285	1	0.041	0.611	0.824	0.377	WP_014798072.1	TauD/TfdA family dioxygenase	39.9	1.2e-55	Bernardetia litoralis	Bacteria;FCB group;Bacteroidetes/Chlorobi group;Bacteroidetes	36.3186	INDETERMINATE	XP_002165587.3	Hydra vulgaris	30.4	8.3e-25	WP_112869944.1	Francisella sp. FDC440	37.9	1.4e-40	Francisella sp. FDC440	Bacteria;Proteobacteria;Gammaproteobacteria;Thiotrichales
EGD74002	PTSG_12350	F2UAY9	Uncharacterized protein		PF02541	1020	339	10	-0.041	0.582	0.66	0.385	KOO27683.1	ppx phosphatase	32.3	4.3e-28	Chrysochromulina sp. CCMP291	Eukaryota;Haptista;Haptophyta;Prymnesiophyceae	36.3107	INDETERMINATE	No_hits		No_hits	1	WP_038482588.1	Cedecea neteri	25.5	1.7e-16	Cedecea neteri	Bacteria;Proteobacteria;Gammaproteobacteria;Enterobacterales	XP_001747053.1
EGD82671	PTSG_03332	F2U4V5	Uncharacterized protein	F:catalytic activity; P:biosynthetic process	PF01467	1221	406	4	0.025	0.585	0.622	0.473	OLP97536.1	Nicotinamide mononucleotide adenylyltransferase	36.8	5.3e-25	Symbiodinium microadriaticum	Eukaryota;Sar;Alveolata;Dinophyceae	36.1482	INDETERMINATE	No_hits		No_hits	1	WP_114738075.1	Mycolicibacterium moriokaense	34	2e-16	Mycolicibacterium moriokaense	Bacteria;Terrabacteria group;Actinobacteria;Actinobacteria
EGD79052	PTSG_11825	F2TZM8	Uncharacterized protein		PF06127	666	221	4	0.169	0.561	0.731	0.371	ETO06670.1	hypothetical protein RFI_30722	46.5	2.2e-25	Reticulomyxa filosa	Eukaryota;Sar;Rhizaria;Retaria	35.9659	INDETERMINATE	No_hits		No_hits	1	KUO66597.1	Lutibacter sp. BRH_c52	40.4	2.4e-16	Lutibacter sp. BRH_c52	Bacteria;FCB group;Bacteroidetes/Chlorobi group;Bacteroidetes
EGD73004	PTSG_04713	F2U9H7	Methylated-DNA/protein-cysteinemethyltransferase	F:catalytic activity; P:DNA repair	PF01035	531	176	3	0.061	0.599	0.472	0.417	XP_002777783.1	Methylated-DNA--protein-cysteine methyltransferase, putative	45.7	7.9e-18	Perkinsus marinus ATCC 50983	Eukaryota;Sar;Alveolata;Perkinsozoa	35.9251	INDETERMINATE	No_hits		No_hits	1	WP_113958762.1	Roseimicrobium gellanilyticum	47	2.5e-16	Roseimicrobium gellanilyticum	Bacteria;PVC group;Verrucomicrobia;Verrucomicrobiae
EGD76338	PTSG_01038	F2TY79	Uncharacterized protein			1383	460	0	0.023	0.656	0.855	0.32	OLQ11007.1	hypothetical protein AK812_SmicGene5200	53.2	1.7e-120	Symbiodinium microadriaticum	Eukaryota;Sar;Alveolata;Dinophyceae	35.7427	INDETERMINATE	No_hits		No_hits	1	OUU49606.1	Candidatus Puniceispirillum sp. TMED52	31.7	3e-16	Candidatus Puniceispirillum sp. TMED52	Bacteria;Proteobacteria;Alphaproteobacteria;unclassified Alphaproteobacteria
EGD74072	PTSG_05764	F2UB59	Uncharacterized protein		PF08242	774	257	7	0.082	0.594	0.794	0.347	KXL49190.1	hypothetical protein FE78DRAFT_276616	34.1	9.8e-17	Acidomyces richmondensis	Eukaryota;Opisthokonta;Fungi;Dikarya	35.533	INDETERMINATE	No_hits		No_hits	1	WP_066429003.1	Aliiarcobacter thereius	34.1	3.7e-16	Aliiarcobacter thereius	Bacteria;Proteobacteria;delta/epsilon subdivisions;Epsilonproteobacteria
EGD75876	PTSG_07988	F2UGX6	Uncharacterized protein		PF07059	402	133	3	-0.022	0.574	0.762	0.455	KOO33256.1	dead box ATP-dependent RNA	43.9	4.3e-16	Chrysochromulina sp. CCMP291	Eukaryota;Haptista;Haptophyta;Prymnesiophyceae	35.3827	INDETERMINATE	No_hits		No_hits	1	KOO33256.1	Chrysochromulina sp. CCMP291	43.9	4.3e-16	Chrysochromulina sp. CCMP291	Eukaryota;Haptista;Haptophyta;Prymnesiophyceae
EGD74696	PTSG_06057	F2UDK1	Uncharacterized protein	F:protein binding	PF00397	2145	714	7	-0.047	0.647	0.77	0.346	POS87666.1	Hect	43.2	4.6e-16	Erysiphe pulchra	Eukaryota;Opisthokonta;Fungi;Dikarya	35.3153	INDETERMINATE	No_hits		No_hits	1	POS87666.1	Erysiphe pulchra	43.2	4.6e-16	Erysiphe pulchra	Eukaryota;Opisthokonta;Fungi;Dikarya
EGD77211	PTSG_08303	F2UJB2	Uncharacterized protein	F:3-beta-hydroxy-delta5-steroid dehydrogenase activity; P:steroid biosynthetic process; P:oxidation-reduction process	PF01073	1089	362	10	-0.034	0.602	0.714	0.384	OHD67932.1	hypothetical protein A2W19_06705	39	1.2e-55	Spirochaetes bacterium RBG_16_49_21	Bacteria;Spirochaetes;unclassified Spirochaetes;Spirochaetes bacterium RBG_16_49_21	35.1894	INDETERMINATE	XP_007498576.1	Monodelphis domestica	34.8	2.3e-40	OHD67932.1	Spirochaetes bacterium RBG_16_49_21	39	1.2e-55	Spirochaetes bacterium RBG_16_49_21	Bacteria;Spirochaetes;unclassified Spirochaetes;Spirochaetes bacterium RBG_16_49_21
EGD83095	PTSG_03735	F2U6F4	Uncharacterized protein		PF01062	1137	378	15	0.063	0.549	0.674	0.5	WP_087954735.1	MULTISPECIES: hypothetical protein	25.6	3.2e-16	Bacillus cereus group	Bacteria;Terrabacteria group;Firmicutes;Bacilli	35.1366	INDETERMINATE	No_hits		No_hits	1	WP_098538045.1	Bacillus cereus	26.2	5.5e-16	Bacillus cereus	Bacteria;Terrabacteria group;Firmicutes;Bacilli
EGD73500	PTSG_05203	F2UAT4	Uncharacterized protein	F:carbohydrate binding	PF11721	2265	754	3	0.025	0.581	0.699	0.388	WP_086689384.1	hypothetical protein	37.7	6.4e-16	Nostoc sp. T09	Bacteria;Terrabacteria group;Cyanobacteria/Melainabacteria group;Cyanobacteria	34.9851	INDETERMINATE	No_hits		No_hits	1	WP_086689384.1	Nostoc sp. T09	37.7	6.4e-16	Nostoc sp. T09	Bacteria;Terrabacteria group;Cyanobacteria/Melainabacteria group;Cyanobacteria
EGD82441	PTSG_03087	F2U475	Uncharacterized protein	F:catalytic activity	PF03328	948	315	4	-0.03	0.607	0.641	0.411	WP_110511484.1	2,4-dihydroxyhept-2-ene-1,7-dioic acid aldolase	36.6	7.8e-16	Citrobacter sp. YR018	Bacteria;Proteobacteria;Gammaproteobacteria;Enterobacterales	34.7872	INDETERMINATE	No_hits		No_hits	1	WP_110511484.1	Citrobacter sp. YR018	36.6	7.8e-16	Citrobacter sp. YR018	Bacteria;Proteobacteria;Gammaproteobacteria;Enterobacterales
EGD72779	PTSG_12185	F2U8S1	Uncharacterized protein			1248	415	4	0.046	0.582	0.577	0.406	XP_002181433.1	predicted protein	30.4	7.8e-16	Phaeodactylum tricornutum CCAP 1055/1	Eukaryota;Sar;Stramenopiles;Ochrophyta	34.7872	INDETERMINATE	No_hits		No_hits	1	XP_002181433.1	Phaeodactylum tricornutum CCAP 1055/1	30.4	7.8e-16	Phaeodactylum tricornutum CCAP 1055/1	Eukaryota;Sar;Stramenopiles;Ochrophyta
EGD75798	PTSG_07917	F2UGP8	Uncharacterized protein			1509	502	8	-0.056	0.567	0.638	0.313	XP_008617062.1	hypothetical protein SDRG_12759	28.1	1.5e-32	Saprolegnia diclina VS20	Eukaryota;Sar;Stramenopiles;Oomycota	34.5901	INDETERMINATE	No_hits		No_hits	1	KOO37063.1	Chrysochromulina sp. CCMP291	39.1	9.5e-16	Chrysochromulina sp. CCMP291	Eukaryota;Haptista;Haptophyta;Prymnesiophyceae
EGD81745	PTSG_02457	F2U293	50S ribosomal protein L27	F:structural constituent of ribosome; C:ribosome; P:translation	PF01016	405	134	3	0.172	0.587	0.609	0.446	UniRef100_A3HX60	50S ribosomal protein L27 n=1 Tax=Algoriphagus machipongonensis TaxID=388413 RepID=A3HX60_9BACT	55.6	3e-17	Algoriphagus machipongonensis	Bacteria;FCB group;Bacteroidetes/Chlorobi group;Bacteroidetes	34.5796	INDETERMINATE	No_hits		No_hits	1	WP_111393195.1	Algoriphagus aquaeductus	62.5	9.6e-16	Algoriphagus aquaeductus	Bacteria;FCB group;Bacteroidetes/Chlorobi group;Bacteroidetes
EGD78519	PTSG_12846	F2UN20	Uncharacterized protein			1176	391	5	0.04	0.588	0.664	0.369	OGF26042.1	hypothetical protein A2227_02375	30.4	9.6e-16	Candidatus Falkowbacteria bacterium RIFOXYA2_FULL_47_19	Bacteria;unclassified Bacteria;Bacteria candidate phyla;Patescibacteria group	34.5796	INDETERMINATE	No_hits		No_hits	1	OGF26042.1	Candidatus Falkowbacteria bacterium RIFOXYA2_FULL_47_19	30.4	9.6e-16	Candidatus Falkowbacteria bacterium RIFOXYA2_FULL_47_19	Bacteria;unclassified Bacteria;Bacteria candidate phyla;Patescibacteria group
EGD79917	PTSG_10199	F2UQL2	Uncharacterized protein	F:ATP binding; C:cytoplasm; P:tRNA processing; F:ligase activity, forming carbon-nitrogen bonds	PF01171	2001	666	3	0.061	0.588	0.657	0.383	XP_005850577.1	hypothetical protein CHLNCDRAFT_140495	44.3	9.9e-21	Chlorella variabilis	Eukaryota;Viridiplantae;Chlorophyta;core chlorophytes	34.5796	INDETERMINATE	No_hits		No_hits	1	WP_051474332.1	Rhodospirillales bacterium URHD0088	38.6	9.6e-16	Rhodospirillales bacterium URHD0088	Bacteria;Proteobacteria;Alphaproteobacteria;Rhodospirillales
EGD80451	PTSG_11095	F2US46	MADS box transcription factor Mcm1	F:DNA binding; F:protein dimerization activity	PF00319	1725	574	1	0.038	0.61	0.613	0.413	KGK37834.1	hypothetical protein JL09_g3010	47.3	1.1e-15	Pichia kudriavzevii	Eukaryota;Opisthokonta;Fungi;Dikarya	34.4435	INDETERMINATE	No_hits		No_hits	1	KGK37834.1	Pichia kudriavzevii	47.3	1.1e-15	Pichia kudriavzevii	Eukaryota;Opisthokonta;Fungi;Dikarya
EGD78882	PTSG_01857	F2TZ58	Uncharacterized protein	F:calcium ion binding	PF07645	2046	681	14	0.034	0.589	0.683	0.343	OGF26042.1	hypothetical protein A2227_02375	30.8	1.3e-15	Candidatus Falkowbacteria bacterium RIFOXYA2_FULL_47_19	Bacteria;unclassified Bacteria;Bacteria candidate phyla;Patescibacteria group	34.2764	INDETERMINATE	No_hits		No_hits	1	OGF26042.1	Candidatus Falkowbacteria bacterium RIFOXYA2_FULL_47_19	30.8	1.3e-15	Candidatus Falkowbacteria bacterium RIFOXYA2_FULL_47_19	Bacteria;unclassified Bacteria;Bacteria candidate phyla;Patescibacteria group
EGD73739	PTSG_11501	F2UTN1	Uncharacterized protein (Fragment)	P:TOR signaling; C:TORC2 complex	PF14668	1022	340	10	-0.004	0.59	0.68	0.422	ORX83958.1	hypothetical protein K493DRAFT_239533, partial	30	2e-17	Basidiobolus meristosporus CBS 931.73	Eukaryota;Opisthokonta;Fungi;Fungi incertae sedis	34.2023	INDETERMINATE	No_hits		No_hits	1	XP_016645122.1	Scedosporium apiospermum	25.1	1.4e-15	Scedosporium apiospermum	Eukaryota;Opisthokonta;Fungi;Dikarya
EGD80504	PTSG_01095	F2U0T0	Uncharacterized protein	C:integral component of membrane; P:transmembrane transport	PF03547	1653	550	4	-0.081	0.615	0.723	0.348	CEM37207.1	unnamed protein product	26.3	5.9e-19	Vitrella brassicaformis CCMP3155	Eukaryota;Sar;Alveolata;Colpodellida	34.2023	INDETERMINATE	No_hits		No_hits	1	XP_005783204.1	Emiliania huxleyi CCMP1516	28.2	1.4e-15	Emiliania huxleyi CCMP1516	Eukaryota;Haptista;Haptophyta;Prymnesiophyceae
EGD79686	PTSG_10670	F2UQ18	Uncharacterized protein	F:transmembrane transporter activity	PF00153	888	295	5	0.006	0.607	0.736	0.365	PRW60530.1	mitochondrial carrier	52.1	2.4e-75	Chlorella sorokiniana	Eukaryota;Viridiplantae;Chlorophyta;core chlorophytes	34.1939	INDETERMINATE	XP_015779005.1	Acropora digitifera	47.7	1.7e-60	PRW60530.1	Chlorella sorokiniana	52.1	2.4e-75	Chlorella sorokiniana	Eukaryota;Viridiplantae;Chlorophyta;core chlorophytes
EGD79263	PTSG_09987	F2UNQ8	Uncharacterized protein	F:metal ion binding		1458	485	3	-0.02	0.632	0.793	0.351	OUS42858.1	hypothetical protein BE221DRAFT_62961	32	1.2e-23	Ostreococcus tauri	Eukaryota;Viridiplantae;Chlorophyta;Mamiellophyceae	34.1737	INDETERMINATE	EFX65846.1	Daphnia pulex	34.6	5.9e-07	KOO28070.1	Chrysochromulina sp. CCMP291	31.4	8.5e-22	Chrysochromulina sp. CCMP291	Eukaryota;Haptista;Haptophyta;Prymnesiophyceae
EGD75894	PTSG_00604	F2TWY5	Uncharacterized protein	F:metal ion binding		1845	614	1	-0.095	0.612	0.682	0.308	XP_002780418.1	hypothetical protein Pmar_PMAR016612	26.2	2.1e-41	Perkinsus marinus ATCC 50983	Eukaryota;Sar;Alveolata;Perkinsozoa	34.1333	INDETERMINATE	No_hits		No_hits	1	KOO29346.1	Chrysochromulina sp. CCMP291	58.5	1.5e-15	Chrysochromulina sp. CCMP291	Eukaryota;Haptista;Haptophyta;Prymnesiophyceae	XP_001749199.1
EGD74231	PTSG_06241	F2UCC4	Uncharacterized protein			1173	390	10	0.024	0.575	0.693	0.469	RJS27325.1	hypothetical protein DRW03_02860	27.2	1.6e-15	Corallococcus sp. H22C18031201	Bacteria;Proteobacteria;delta/epsilon subdivisions;Deltaproteobacteria	34.0688	INDETERMINATE	No_hits		No_hits	1	RJS27325.1	Corallococcus sp. H22C18031201	27.2	1.6e-15	Corallococcus sp. H22C18031201	Bacteria;Proteobacteria;delta/epsilon subdivisions;Deltaproteobacteria
EGD73356	PTSG_05067	F2U9F3	Uncharacterized protein		PF03092	2052	683	0	-0.053	0.653	0.768	0.344	RHY24233.1	hypothetical protein DYB32_008926	33.8	5.6e-27	Aphanomyces invadans	Eukaryota;Sar;Stramenopiles;Oomycota	34.0081	INDETERMINATE	No_hits		No_hits	1	BAU15228.1	Leptolyngbya sp. NIES-3755	33.8	1.7e-15	Leptolyngbya sp. NIES-3755	Bacteria;Terrabacteria group;Cyanobacteria/Melainabacteria group;Cyanobacteria	XP_001746248.1
EGD72757	PTSG_04487	F2U8P9	Uncharacterized protein			255	84	1	0.123	0.579	0.815	0.347	WP_099020090.1	hypothetical protein	57.1	1.8e-15	Marinicella litoralis	Bacteria;Proteobacteria;Gammaproteobacteria;Oceanospirillales	33.951	INDETERMINATE	No_hits		No_hits	1	WP_099020090.1	Marinicella litoralis	57.1	1.8e-15	Marinicella litoralis	Bacteria;Proteobacteria;Gammaproteobacteria;Oceanospirillales
EGD83316	PTSG_03924	F2U799	Uncharacterized protein		PF00106	981	326	10	0.038	0.586	0.716	0.355	OQR90989.1	3-ketodihydrosphingosine reductase	43.6	1.5e-67	Achlya hypogyna	Eukaryota;Sar;Stramenopiles;Oomycota	33.951	INDETERMINATE	No_hits		No_hits	1	UniRef100_A3HZA0	Algoriphagus machipongonensis	23.6	1.8e-15	Algoriphagus machipongonensis	Bacteria;FCB group;Bacteroidetes/Chlorobi group;Bacteroidetes
EGD82643	PTSG_03301	F2U4S7	Uncharacterized protein			777	258	0	0.042	0.619	0.786	0.406	KIK15779.1	hypothetical protein PISMIDRAFT_114620	29.6	2.4e-15	Pisolithus microcarpus 441	Eukaryota;Opisthokonta;Fungi;Dikarya	33.6633	INDETERMINATE	No_hits		No_hits	1	KIK15779.1	Pisolithus microcarpus 441	29.6	2.4e-15	Pisolithus microcarpus 441	Eukaryota;Opisthokonta;Fungi;Dikarya
EGD75279	PTSG_06931	F2UF79	Uncharacterized protein	F:carbohydrate binding	PF11721	2424	807	3	0.143	0.57	0.712	0.422	WP_081899239.1	DUF1929 domain-containing protein	32.5	2.6e-15	Marinobacter sp. MCTG268	Bacteria;Proteobacteria;Gammaproteobacteria;Alteromonadales	33.5833	INDETERMINATE	No_hits		No_hits	1	WP_081899239.1	Marinobacter sp. MCTG268	32.5	2.6e-15	Marinobacter sp. MCTG268	Bacteria;Proteobacteria;Gammaproteobacteria;Alteromonadales
EGD80889	PTSG_01474	F2U0G1	Uncharacterized protein		PF00903	375	124	2	-0.029	0.57	0.583	0.365	OQS03352.1	hypothetical protein THRCLA_21185	47.4	5.6e-18	Thraustotheca clavata	Eukaryota;Sar;Stramenopiles;Oomycota	33.5833	INDETERMINATE	No_hits		No_hits	1	XP_002501592.1	Micromonas commoda	37.7	2.6e-15	Micromonas commoda	Eukaryota;Viridiplantae;Chlorophyta;Mamiellophyceae
EGD77613	PTSG_12777	F2UKG4	Uncharacterized protein	F:iron ion binding; F:oxidoreductase activity, acting on paired donors, with incorporation or reduction of molecular oxygen; F:L-ascorbic acid binding; P:oxidation-reduction process		1503	500	3	0.077	0.572	0.628	0.45	ETO03661.1	hypothetical protein RFI_33741	26.2	3.5e-18	Reticulomyxa filosa	Eukaryota;Sar;Rhizaria;Retaria	33.5455	INDETERMINATE	No_hits		No_hits	1	KOO32373.1	Chrysochromulina sp. CCMP291	51.1	2.7e-15	Chrysochromulina sp. CCMP291	Eukaryota;Haptista;Haptophyta;Prymnesiophyceae
EGD72734	PTSG_04463	F2U8M6	3',5'-bisphosphate nucleotidase			894	297	5	-0.033	0.605	0.648	0.295	WP_008102691.1	3'(2'),5'-bisphosphate nucleotidase	57.8	2.8e-15	Verrucomicrobiae bacterium DG1235	Bacteria;PVC group;Verrucomicrobia;Verrucomicrobiae	33.5092	INDETERMINATE	No_hits		No_hits	1	WP_008102691.1	Verrucomicrobiae bacterium DG1235	57.8	2.8e-15	Verrucomicrobiae bacterium DG1235	Bacteria;PVC group;Verrucomicrobia;Verrucomicrobiae
EGD77386	PTSG_12737	F2UJT7	Uncharacterized protein			1539	512	0	-0.007	0.615	0.689	0.386	XP_002499791.1	predicted protein	37.2	4.2e-19	Micromonas commoda	Eukaryota;Viridiplantae;Chlorophyta;Mamiellophyceae	33.5092	INDETERMINATE	No_hits		No_hits	1	PYQ45472.1	Acidobacteria bacterium	36.8	2.8e-15	Acidobacteria bacterium	Bacteria;Acidobacteria;unclassified Acidobacteria;unclassified Acidobacteria (miscellaneous)
EGD79101	PTSG_11831	F2TZS7	Beta-hexosaminidase (EC 3.2.1.52)	F:beta-N-acetylhexosaminidase activity; P:carbohydrate metabolic process	PF00728;PF14845	1566	521	13	0.137	0.591	0.803	0.402	KOO24932.1	beta-hexosaminidase subunit beta-like protein	49.4	1e-142	Chrysochromulina sp. CCMP291	Eukaryota;Haptista;Haptophyta;Prymnesiophyceae	33.4301	INDETERMINATE	XP_011405908.2	Amphimedon queenslandica	46.7	3.3e-128	KOO24932.1	Chrysochromulina sp. CCMP291	49.4	1e-142	Chrysochromulina sp. CCMP291	Eukaryota;Haptista;Haptophyta;Prymnesiophyceae
EGD74299	PTSG_12427	F2UCJ2	Uncharacterized protein			981	326	1	-0.017	0.6	0.703	0.375	WP_022835922.1	glycosyltransferase family 2 protein	29.7	4e-15	Salisaeta longa	Bacteria;FCB group;Bacteroidetes/Chlorobi group;Bacteroidetes	33.1525	INDETERMINATE	No_hits		No_hits	1	WP_022835922.1	Salisaeta longa	29.7	4e-15	Salisaeta longa	Bacteria;FCB group;Bacteroidetes/Chlorobi group;Bacteroidetes	XP_001747221.1
EGD79233	PTSG_09954	F2UNM8	Uncharacterized protein			1350	449	1	0.17	0.639	0.822	0.333	KOO21618.1	hypothetical protein Ctob_005986	30.9	5.5e-15	Chrysochromulina sp. CCMP291	Eukaryota;Haptista;Haptophyta;Prymnesiophyceae	32.834	INDETERMINATE	No_hits		No_hits	1	KOO21618.1	Chrysochromulina sp. CCMP291	30.9	5.5e-15	Chrysochromulina sp. CCMP291	Eukaryota;Haptista;Haptophyta;Prymnesiophyceae
EGD82169	PTSG_02842	F2U3H5	Uncharacterized protein	F:ATP binding	PF02786	2067	688	8	-0.04	0.63	0.763	0.353	WP_106094244.1	pyruvate carboxylase	51.7	6.4e-15	Enhygromyxa salina	Bacteria;Proteobacteria;delta/epsilon subdivisions;Deltaproteobacteria	32.6825	INDETERMINATE	No_hits		No_hits	1	WP_106094244.1	Enhygromyxa salina	51.7	6.4e-15	Enhygromyxa salina	Bacteria;Proteobacteria;delta/epsilon subdivisions;Deltaproteobacteria
EGD76101	PTSG_00807	F2TXJ2	Serine/Threonine protein kinase	F:ion channel activity; F:protein binding; P:ion transport; C:membrane; P:transmembrane transport	PF00520;PF00400	4545	1514	0	-0.061	0.654	0.824	0.246	EJY82234.1	Serine/Threonine protein kinase (macronuclear)	25	1.7e-20	Oxytricha trifallax	Eukaryota;Sar;Alveolata;Ciliophora	32.6825	INDETERMINATE	No_hits		No_hits	1	KXZ52083.1	Gonium pectorale	25.3	6.4e-15	Gonium pectorale	Eukaryota;Viridiplantae;Chlorophyta;core chlorophytes
EGD72129	PTSG_00149	F2TVN3	Uncharacterized protein		PF00581	348	115	3	0.014	0.58	0.701	0.344	WP_024495870.1	sulfurtransferase	45	7e-15	Candidatus Schmidhempelia bombi	Bacteria;Proteobacteria;Gammaproteobacteria;Orbales	32.5929	INDETERMINATE	No_hits		No_hits	1	WP_024495870.1	Candidatus Schmidhempelia bombi	45	7e-15	Candidatus Schmidhempelia bombi	Bacteria;Proteobacteria;Gammaproteobacteria;Orbales
EGD73257	PTSG_04970	F2U954	Uncharacterized protein	F:protein binding		1896	631	0	-0.012	0.616	0.713	0.448	WP_082204737.1	hypothetical protein	26.6	7.7e-15	Fervidobacterium pennivorans	Bacteria;Thermotogae;Thermotogae;Thermotogales	32.4976	INDETERMINATE	No_hits		No_hits	1	WP_082204737.1	Fervidobacterium pennivorans	26.6	7.7e-15	Fervidobacterium pennivorans	Bacteria;Thermotogae;Thermotogae;Thermotogales
EGD72339	PTSG_00360	F2TW93	Uncharacterized protein			1218	405	1	-0.033	0.593	0.708	0.389	XP_005535889.1	hypothetical protein CYME_CMG084C	32	8.2e-18	Cyanidioschyzon merolae strain 10D	Eukaryota;Rhodophyta;Bangiophyceae;Cyanidiales	32.1409	INDETERMINATE	No_hits		No_hits	1	WP_006509143.1	Xenococcus sp. PCC 7305	25.5	1.1e-14	Xenococcus sp. PCC 7305	Bacteria;Terrabacteria group;Cyanobacteria/Melainabacteria group;Cyanobacteria
EGD75564	PTSG_06633	F2UFJ6	WD-40 repeat protein	F:ion channel activity; F:protein binding; P:ion transport; C:membrane; P:transmembrane transport	PF00520;PF00400	5115	1704	1	-0.005	0.623	0.766	0.409	KXZ51579.1	hypothetical protein GPECTOR_12g542	26.7	1.2e-14	Gonium pectorale	Eukaryota;Viridiplantae;Chlorophyta;core chlorophytes	32.0539	INDETERMINATE	No_hits		No_hits	1	KXZ51579.1	Gonium pectorale	26.7	1.2e-14	Gonium pectorale	Eukaryota;Viridiplantae;Chlorophyta;core chlorophytes
EGD78711	PTSG_01691	F2TYN7	Uncharacterized protein	P:exocytosis; C:membrane; F:Rab GTPase binding		2625	874	1	-0.03	0.676	0.851	0.372	XP_002181433.1	predicted protein	32.4	2.4e-30	Phaeodactylum tricornutum CCAP 1055/1	Eukaryota;Sar;Stramenopiles;Ochrophyta	31.7867	INDETERMINATE	XP_026332616.1	Hyposmocoma kahamanoa	30.2	3.7e-15	XP_002179437.1	Phaeodactylum tricornutum CCAP 1055/1	38.3	5.8e-29	Phaeodactylum tricornutum CCAP 1055/1	Eukaryota;Sar;Stramenopiles;Ochrophyta
EGD80314	PTSG_10569	F2URQ9	Zinc finger CDGSH-type	C:intracellular membrane-bounded organelle; F:2 iron, 2 sulfur cluster binding	PF09360	480	159	6	-0.091	0.612	0.809	0.346	WP_035251128.1	glutamate synthase	74	1.6e-14	Actibacterium atlanticum	Bacteria;Proteobacteria;Alphaproteobacteria;Rhodobacterales	31.7662	INDETERMINATE	No_hits		No_hits	1	WP_035251128.1	Actibacterium atlanticum	74	1.6e-14	Actibacterium atlanticum	Bacteria;Proteobacteria;Alphaproteobacteria;Rhodobacterales
EGD72818	PTSG_04545	F2U7R3	Heat shock protein 67B2		PF00581	1062	353	1	-0.033	0.648	0.742	0.405	OQO07124.1	hypothetical protein B0A48_07692	47.4	1.6e-14	Rachicladosporium antarcticum	Eukaryota;Opisthokonta;Fungi;Dikarya	31.7662	INDETERMINATE	No_hits		No_hits	1	OQO07124.1	Rachicladosporium antarcticum	47.4	1.6e-14	Rachicladosporium antarcticum	Eukaryota;Opisthokonta;Fungi;Dikarya
EGD78404	PTSG_09100	F2UMQ5	Uncharacterized protein	F:FAD binding	PF01494	1377	458	0	-0.013	0.607	0.636	0.375	XP_013285856.1	hypothetical protein Z517_05075	29.5	5.4e-26	Fonsecaea pedrosoi CBS 271.37	Eukaryota;Opisthokonta;Fungi;Dikarya	31.7662	INDETERMINATE	No_hits		No_hits	1	ARQ20726.1	Lobosphaera incisa	27.6	1.6e-14	Lobosphaera incisa	Eukaryota;Viridiplantae;Chlorophyta;core chlorophytes
EGD78451	PTSG_09146	F2UMV2	Uncharacterized protein	F:protein binding	PF08766;PF02201	1134	377	6	-0.036	0.583	0.743	0.333	XP_002288942.1	predicted protein	32.6	1.8e-14	Thalassiosira pseudonana CCMP1335	Eukaryota;Sar;Stramenopiles;Ochrophyta	31.6484	INDETERMINATE	No_hits		No_hits	1	XP_002288942.1	Thalassiosira pseudonana CCMP1335	32.6	1.8e-14	Thalassiosira pseudonana CCMP1335	Eukaryota;Sar;Stramenopiles;Ochrophyta
EGD72851	PTSG_04579	F2U7U6	Uncharacterized protein			960	319	6	-0.056	0.62	0.771	0.337	WP_096328729.1	DUF4336 domain-containing protein	33	1.9e-14	Nannocystis exedens	Bacteria;Proteobacteria;delta/epsilon subdivisions;Deltaproteobacteria	31.5943	INDETERMINATE	No_hits		No_hits	1	WP_096328729.1	Nannocystis exedens	33	1.9e-14	Nannocystis exedens	Bacteria;Proteobacteria;delta/epsilon subdivisions;Deltaproteobacteria
EGD78887	PTSG_01862	F2TZ63	Uncharacterized protein			2172	723	1	0.023	0.608	0.756	0.38	OQR98006.1	hypothetical protein ACHHYP_20405	28.2	4.7e-16	Achlya hypogyna	Eukaryota;Sar;Stramenopiles;Oomycota	31.543	INDETERMINATE	No_hits		No_hits	1	WP_027339767.1	Halonatronum saccharophilum	27.9	2e-14	Halonatronum saccharophilum	Bacteria;Terrabacteria group;Firmicutes;Clostridia	XP_001742691.1
EGD74419	PTSG_11517	F2UTQ6	Uncharacterized protein (Fragment)	P:protein peptidyl-prolyl isomerization; F:peptidyl-prolyl cis-trans isomerase activity	PF00160	651	217	3	-0.01	0.618	0.713	0.342	OGR44573.1	peptidylprolyl isomerase	59.2	1.7e-14	Elusimicrobia bacterium GWA2_61_42	Bacteria;Elusimicrobia;unclassified Elusimicrobia;Elusimicrobia bacterium GWA2_61_42	31.4477	INDETERMINATE	No_hits		No_hits	1	OGR70330.1	Elusimicrobia bacterium GWD2_63_28	57.5	2.2e-14	Elusimicrobia bacterium GWD2_63_28	Bacteria;Elusimicrobia;unclassified Elusimicrobia;Elusimicrobia bacterium GWD2_63_28
EGD73533	PTSG_05237	F2UAW7	60S ribosomal protein	F:structural constituent of ribosome; C:ribosome; P:translation	PF00832	156	51	2	0.15	0.595	0.915	0.354	SGZ46466.1	CIC11C00000002125	82	2.6e-14	Candida intermedia	Eukaryota;Opisthokonta;Fungi;Dikarya	31.2807	INDETERMINATE	No_hits		No_hits	1	SGZ46466.1	Candida intermedia	82	2.6e-14	Candida intermedia	Eukaryota;Opisthokonta;Fungi;Dikarya
EGD72323	PTSG_00342	F2TW77	Uncharacterized protein		PF00134	1452	483	6	0.04	0.575	0.64	0.345	APA14561.1	hypothetical protein sscle_13g093310	24.8	2.9e-14	Sclerotinia sclerotiorum 1980 UF-70	Eukaryota;Opisthokonta;Fungi;Dikarya	31.1715	INDETERMINATE	No_hits		No_hits	1	APA14561.1	Sclerotinia sclerotiorum 1980 UF-70	24.8	2.9e-14	Sclerotinia sclerotiorum 1980 UF-70	Eukaryota;Opisthokonta;Fungi;Dikarya
EGD78963	PTSG_01937	F2TZD9	Uncharacterized protein			855	284	3	-0.095	0.627	0.715	0.338	OLQ05989.1	hypothetical protein AK812_SmicGene10751	34.7	8e-28	Symbiodinium microadriaticum	Eukaryota;Sar;Alveolata;Dinophyceae	31.1715	INDETERMINATE	No_hits		No_hits	1	XP_005760587.1	Emiliania huxleyi CCMP1516	30.3	2.9e-14	Emiliania huxleyi CCMP1516	Eukaryota;Haptista;Haptophyta;Prymnesiophyceae
EGD80354	PTSG_10608	F2URU9	Uncharacterized protein	F:electron transfer activity; C:integral component of membrane; P:respiratory electron transport chain	PF01292	885	294	0	-0.011	0.646	0.827	0.314	GBG31090.1	Hypothetical Protein FCC1311_073112	51.7	5.5e-40	Hondaea fermentalgiana	Eukaryota;Sar;Stramenopiles;Bigyra	31.1376	INDETERMINATE	No_hits		No_hits	1	WP_087507248.1	Neiella marina	31.8	3e-14	Neiella marina	Bacteria;Proteobacteria;Gammaproteobacteria;unclassified Gammaproteobacteria	XP_001742821.1
EGD78290	PTSG_12875	F2UME1	Uncharacterized protein	C:membrane; P:transmembrane transport	PF00924	1194	397	1	0.022	0.627	0.69	0.33	XP_013236979.1	hypothetical protein DI09_66p160	35	6.1e-18	Mitosporidium daphniae	Eukaryota;Opisthokonta;Fungi;Fungi incertae sedis	31.1048	INDETERMINATE	No_hits		No_hits	1	GBD32148.1	bacterium HR33	37.4	3.1e-14	bacterium HR33	Bacteria;unclassified Bacteria;unclassified Bacteria (miscellaneous);bacterium HR33
EGD83029	PTSG_03666	F2U688	Uncharacterized protein		PF01987	1221	406	8	-0.012	0.588	0.666	0.395	KNE64009.1	hypothetical protein AMAG_09069	40.2	2.4e-25	Allomyces macrogynus ATCC 38327	Eukaryota;Opisthokonta;Fungi;Fungi incertae sedis	31.073	INDETERMINATE	No_hits		No_hits	1	WP_092064012.1	Desulfonauticus submarinus	29.5	3.2e-14	Desulfonauticus submarinus	Bacteria;Proteobacteria;delta/epsilon subdivisions;Deltaproteobacteria
EGD81003	PTSG_13126	F2US94	Glrp1 protein	F:ion channel activity; F:protein binding; P:ion transport; C:integral component of membrane; P:transmembrane transport	PF00520	4305	1434	2	0.031	0.617	0.77	0.358	EJY76360.1	Glrp1 protein (macronuclear)	30	1.5e-18	Oxytricha trifallax	Eukaryota;Sar;Alveolata;Ciliophora	30.8752	INDETERMINATE	No_hits		No_hits	1	KXZ52570.1	Gonium pectorale	26.8	3.9e-14	Gonium pectorale	Eukaryota;Viridiplantae;Chlorophyta;core chlorophytes
EGD74276	PTSG_06285	F2UCG9	Uncharacterized protein		PF00583	1992	663	3	-0.071	0.617	0.64	0.378	WP_068392795.1	N-acetyltransferase	37.1	4e-14	Leptolyngbya sp. NIES-3755	Bacteria;Terrabacteria group;Cyanobacteria/Melainabacteria group;Cyanobacteria	30.8499	INDETERMINATE	No_hits		No_hits	1	WP_068392795.1	Leptolyngbya sp. NIES-3755	37.1	4e-14	Leptolyngbya sp. NIES-3755	Bacteria;Terrabacteria group;Cyanobacteria/Melainabacteria group;Cyanobacteria
EGD74857	PTSG_07087	F2UE07	Isopenicillin N-epimerase	F:catalytic activity	PF00266	1581	526	1	-0.045	0.643	0.767	0.319	PSC76297.1	class V superfamily	45.9	2.1e-90	Micractinium conductrix	Eukaryota;Viridiplantae;Chlorophyta;core chlorophytes	30.6957	INDETERMINATE	XP_022108997.1	Acanthaster planci	37.3	4.5e-77	PSC76297.1	Micractinium conductrix	45.9	2.1e-90	Micractinium conductrix	Eukaryota;Viridiplantae;Chlorophyta;core chlorophytes
EGD77936	PTSG_09571	F2ULD7	Uncharacterized protein			501	166	2	0.097	0.62	0.844	0.414	XP_013900058.1	hypothetical protein MNEG_6924	48.7	6.3e-33	Monoraphidium neglectum	Eukaryota;Viridiplantae;Chlorophyta;core chlorophytes	30.6268	INDETERMINATE	No_hits		No_hits	1	APR87340.1	Minicystis rosea	58.2	5e-14	Minicystis rosea	Bacteria;Proteobacteria;delta/epsilon subdivisions;Deltaproteobacteria
EGD73361	PTSG_12251	F2U9F8	Uncharacterized protein			2211	736	10	0.036	0.584	0.733	0.344	WP_111730829.1	hypothetical protein	30.3	5.8e-14	Bradymonadales bacterium B210	Bacteria;Proteobacteria;delta/epsilon subdivisions;Deltaproteobacteria	30.4783	INDETERMINATE	No_hits		No_hits	1	WP_111730829.1	Bradymonadales bacterium B210	30.3	5.8e-14	Bradymonadales bacterium B210	Bacteria;Proteobacteria;delta/epsilon subdivisions;Deltaproteobacteria
EGD78012	PTSG_09650	F2ULL3	Uncharacterized protein		PF10604	579	192	1	0.154	0.566	0.714	0.447	KOO27861.1	polyketide cyclase dehydrase	38.6	4.3e-17	Chrysochromulina sp. CCMP291	Eukaryota;Haptista;Haptophyta;Prymnesiophyceae	30.4783	INDETERMINATE	No_hits		No_hits	1	PKN49284.1	Deltaproteobacteria bacterium HGW-Deltaproteobacteria-20	33.1	5.8e-14	Deltaproteobacteria bacterium HGW-Deltaproteobacteria-20	Bacteria;Proteobacteria;delta/epsilon subdivisions;Deltaproteobacteria
EGD71988	PTSG_00004	F2TV92	Uncharacterized protein			1224	407	2	0	0.62	0.641	0.442	WP_099509522.1	SDR family oxidoreductase	46.8	7.2e-14	Microvirga ossetica	Bacteria;Proteobacteria;Alphaproteobacteria;Rhizobiales	30.2621	INDETERMINATE	No_hits		No_hits	1	WP_099509522.1	Microvirga ossetica	46.8	7.2e-14	Microvirga ossetica	Bacteria;Proteobacteria;Alphaproteobacteria;Rhizobiales
EGD75129	PTSG_06784	F2UES9	Uncharacterized protein		PF01822	2844	947	24	0.032	0.603	0.671	0.353	ORY86869.1	WSC domain-domain-containing protein	24.1	7.5e-14	Protomyces lactucaedebilis	Eukaryota;Opisthokonta;Fungi;Dikarya	30.2213	INDETERMINATE	No_hits		No_hits	1	ORY86869.1	Protomyces lactucaedebilis	24.1	7.5e-14	Protomyces lactucaedebilis	Eukaryota;Opisthokonta;Fungi;Dikarya
EGD82259	PTSG_02929	F2U3R5	Uncharacterized protein	F:ATP binding	PF02786	2481	826	12	-0.051	0.632	0.792	0.342	ODV91639.1	hypothetical protein CANCADRAFT_30005	46.1	5e-14	Tortispora caseinolytica NRRL Y-17796	Eukaryota;Opisthokonta;Fungi;Dikarya	30.0961	INDETERMINATE	No_hits		No_hits	1	WP_078323996.1	Mycobacteroides salmoniphilum	43.1	8.5e-14	Mycobacteroides salmoniphilum	Bacteria;Terrabacteria group;Actinobacteria;Actinobacteria
EGD81998	PTSG_02685	F2U304	WD-40 repeat protein	F:protein binding	PF00400	5766	1921	1	-0.008	0.633	0.708	0.355	PSS32117.1	hypothetical protein PHLCEN_2v2113	31	1.5e-16	Phlebia centrifuga	Eukaryota;Opisthokonta;Fungi;Dikarya	30.0501	INDETERMINATE	No_hits		No_hits	1	WP_110361286.1	Marinifilum breve	22.7	8.9e-14	Marinifilum breve	Bacteria;FCB group;Bacteroidetes/Chlorobi group;Bacteroidetes
EGD80156	PTSG_10838	F2URI7	Uncharacterized protein		PF01490	1584	527	11	0.069	0.59	0.763	0.388	XP_005704447.1	amino acid transporter, AAAP family	25.3	4.6e-21	Galdieria sulphuraria	Eukaryota;Rhodophyta;Bangiophyceae;Cyanidiales	30.0062	INDETERMINATE	No_hits		No_hits	1	GBF95713.1	Raphidocelis subcapitata	25.1	9.3e-14	Raphidocelis subcapitata	Eukaryota;Viridiplantae;Chlorophyta;core chlorophytes
EGD81808	PTSG_02521	F2U2F6	Uncharacterized protein			666	221	3	0.048	0.593	0.719	0.43	GAX82104.1	hypothetical protein CEUSTIGMA_g9532.t1	51.3	6.8e-51	Chlamydomonas eustigma	Eukaryota;Viridiplantae;Chlorophyta;core chlorophytes	29.8383	INDETERMINATE	No_hits		No_hits	1	GAX10245.1	Fistulifera solaris	34.3	1.1e-13	Fistulifera solaris	Eukaryota;Sar;Stramenopiles;Ochrophyta	XP_001746352.1
EGD82948	PTSG_12041	F2U607	Uncharacterized protein		PF05368	936	311	10	0.02	0.594	0.756	0.35	PYQ44873.1	NAD(P)-dependent oxidoreductase	26.3	1.2e-13	Acidobacteria bacterium	Bacteria;Acidobacteria;unclassified Acidobacteria;unclassified Acidobacteria (miscellaneous)	29.7513	INDETERMINATE	No_hits		No_hits	1	PYQ44873.1	Acidobacteria bacterium	26.3	1.2e-13	Acidobacteria bacterium	Bacteria;Acidobacteria;unclassified Acidobacteria;unclassified Acidobacteria (miscellaneous)
EGD77304	PTSG_08398	F2UJK5	Sterol desaturase	F:iron ion binding; P:lipid biosynthetic process; F:oxidoreductase activity; P:oxidation-reduction process	PF04116	918	305	2	0.103	0.601	0.772	0.371	XP_001016978.1	sterol desaturase	43.1	6.7e-49	Tetrahymena thermophila SB210	Eukaryota;Sar;Alveolata;Ciliophora	29.7513	INDETERMINATE	No_hits		No_hits	1	WP_110763807.1	Novosphingobium sp. B3058 49	29.3	1.2e-13	Novosphingobium sp. B3058 49	Bacteria;Proteobacteria;Alphaproteobacteria;Sphingomonadales
EGD82941	PTSG_03574	F2U600	Uncharacterized protein		PF01575	1017	338	5	-0.011	0.611	0.735	0.369	RJQ68163.1	hypothetical protein D5S17_33225	37.1	1.3e-13	Pseudonocardiaceae bacterium YIM PH 21723	Bacteria;Terrabacteria group;Actinobacteria;Actinobacteria	29.6712	INDETERMINATE	No_hits		No_hits	1	RJQ68163.1	Pseudonocardiaceae bacterium YIM PH 21723	37.1	1.3e-13	Pseudonocardiaceae bacterium YIM PH 21723	Bacteria;Terrabacteria group;Actinobacteria;Actinobacteria
EGD75988	PTSG_00696	F2TX79	Adrenodoxin reductase	F:oxidoreductase activity; P:oxidation-reduction process	PF01593	1698	565	2	-0.016	0.643	0.871	0.288	XP_005847488.1	hypothetical protein CHLNCDRAFT_57989	57.1	1.2e-173	Chlorella variabilis	Eukaryota;Viridiplantae;Chlorophyta;core chlorophytes	29.6679	INDETERMINATE	XP_013778849.1	Limulus polyphemus	56.6	9.2e-161	XP_005847488.1	Chlorella variabilis	57.1	1.2e-173	Chlorella variabilis	Eukaryota;Viridiplantae;Chlorophyta;core chlorophytes
EGD77538	PTSG_12765	F2UK89	Uncharacterized protein	F:protein binding; F:GTP binding	PF03959;PF01926;PF08438;PF05773	3003	1000	16	-0.03	0.6	0.672	0.36	PNW75718.1	hypothetical protein CHLRE_12g538200v5	34.4	2.5e-84	Chlamydomonas reinhardtii	Eukaryota;Viridiplantae;Chlorophyta;core chlorophytes	29.6592	INDETERMINATE	XP_011454476.2	Crassostrea gigas	35.7	1.9e-71	PNW75718.1	Chlamydomonas reinhardtii	34.4	2.5e-84	Chlamydomonas reinhardtii	Eukaryota;Viridiplantae;Chlorophyta;core chlorophytes
EGD76839	PTSG_08186	F2UI90	Uncharacterized protein			540	179	1	-0.039	0.59	0.801	0.387	WP_064442100.1	VOC family protein	38.8	2e-13	Hoyosella altamirensis	Bacteria;Terrabacteria group;Actinobacteria;Actinobacteria	29.2405	INDETERMINATE	No_hits		No_hits	1	WP_064442100.1	Hoyosella altamirensis	38.8	2e-13	Hoyosella altamirensis	Bacteria;Terrabacteria group;Actinobacteria;Actinobacteria
EGD79634	PTSG_10482	F2UPS9	Uncharacterized protein	F:protein binding	PF04862;PF00020	8241	2746	55	-0.049	0.614	0.692	0.364	WP_084427576.1	DUF1553 domain-containing protein	34.6	5.7e-22	Roseimaritima ulvae	Bacteria;PVC group;Planctomycetes;Planctomycetia	29.1094	INDETERMINATE	XP_014092929.1	Bactrocera oleae	30.7	2.5e-09	WP_084427576.1	Roseimaritima ulvae	34.6	5.7e-22	Roseimaritima ulvae	Bacteria;PVC group;Planctomycetes;Planctomycetia
[truncated: 10,887 more rows]

## Sheet: Table S2
Detection of Horizontal Gene Transfer in the Genome of the Choanoflagellate Salpingoeca rosetta
[truncated: 178 more rows]

[truncated: 4 more sheets: Table S3, Table S4, Table S5, Table S6]
